# Supplementary material for: High-BMI-related low back pain in China: a GBD-based observational study on sex–age trends and projections (1990–2021)
Source: Eur J Med Res. 2025 Jun 19;30:496. doi: 10.1186/s40001-025-02765-3 (PMC12178042; doi:10.1186/s40001-025-02765-3)
Supplement: Supplementary file 1 — Supplementary material 1. [file 40001_2025_2765_MOESM1_ESM.xlsx]

## Sheet: Table S1
Table.S1 The numbers of YLD and corresponding age-standardized rates of LBP attributable to high BMI in all age groups in China and the global from 1990 to 2021
measure	location	sex	age	cause	metric	year	val	upper	lower
YLDs (Years Lived with Disability)	China	Both	All ages	LBP attributable to high BMI	Number	1990	245216	500110	29997.4
YLDs (Years Lived with Disability)	China	Both	All ages	LBP attributable to high BMI	Number	1991	245413	500609	29964.2
YLDs (Years Lived with Disability)	China	Both	All ages	LBP attributable to high BMI	Number	1992	245965	503355	29937.3
YLDs (Years Lived with Disability)	China	Both	All ages	LBP attributable to high BMI	Number	1993	247995	509665	30052.6
YLDs (Years Lived with Disability)	China	Both	All ages	LBP attributable to high BMI	Number	1994	253030	520197	30471.2
YLDs (Years Lived with Disability)	China	Both	All ages	LBP attributable to high BMI	Number	1995	262025	538900	31399.9
YLDs (Years Lived with Disability)	China	Both	All ages	LBP attributable to high BMI	Number	1996	274573	565608	32820.1
YLDs (Years Lived with Disability)	China	Both	All ages	LBP attributable to high BMI	Number	1997	288176	590096	34357.5
YLDs (Years Lived with Disability)	China	Both	All ages	LBP attributable to high BMI	Number	1998	302790	618366	35970.9
YLDs (Years Lived with Disability)	China	Both	All ages	LBP attributable to high BMI	Number	1999	318718	650454	37548.1
YLDs (Years Lived with Disability)	China	Both	All ages	LBP attributable to high BMI	Number	2000	335536	685076	39149.6
YLDs (Years Lived with Disability)	China	Both	All ages	LBP attributable to high BMI	Number	2001	353273	721245	40821.2
YLDs (Years Lived with Disability)	China	Both	All ages	LBP attributable to high BMI	Number	2002	372097	761272	42757.4
YLDs (Years Lived with Disability)	China	Both	All ages	LBP attributable to high BMI	Number	2003	392065	804354	44563.4
YLDs (Years Lived with Disability)	China	Both	All ages	LBP attributable to high BMI	Number	2004	413680	849198	46551
YLDs (Years Lived with Disability)	China	Both	All ages	LBP attributable to high BMI	Number	2005	437075	898538	48838.9
YLDs (Years Lived with Disability)	China	Both	All ages	LBP attributable to high BMI	Number	2006	462922	948036	51521.2
YLDs (Years Lived with Disability)	China	Both	All ages	LBP attributable to high BMI	Number	2007	490761	1.00775e+06	54383.8
YLDs (Years Lived with Disability)	China	Both	All ages	LBP attributable to high BMI	Number	2008	520343	1.06645e+06	57114.3
YLDs (Years Lived with Disability)	China	Both	All ages	LBP attributable to high BMI	Number	2009	552072	1.12664e+06	60263.5
YLDs (Years Lived with Disability)	China	Both	All ages	LBP attributable to high BMI	Number	2010	585211	1.19489e+06	63397.7
YLDs (Years Lived with Disability)	China	Both	All ages	LBP attributable to high BMI	Number	2011	620653	1.2632e+06	66670.3
YLDs (Years Lived with Disability)	China	Both	All ages	LBP attributable to high BMI	Number	2012	658094	1.34293e+06	70481.7
YLDs (Years Lived with Disability)	China	Both	All ages	LBP attributable to high BMI	Number	2013	697466	1.42163e+06	74123.5
YLDs (Years Lived with Disability)	China	Both	All ages	LBP attributable to high BMI	Number	2014	738727	1.50649e+06	78043.8
YLDs (Years Lived with Disability)	China	Both	All ages	LBP attributable to high BMI	Number	2015	780962	1.59541e+06	82187.2
YLDs (Years Lived with Disability)	China	Both	All ages	LBP attributable to high BMI	Number	2016	825787	1.69467e+06	86681
YLDs (Years Lived with Disability)	China	Both	All ages	LBP attributable to high BMI	Number	2017	873377	1.79958e+06	91500.3
YLDs (Years Lived with Disability)	China	Both	All ages	LBP attributable to high BMI	Number	2018	922114	1.90894e+06	96337.8
YLDs (Years Lived with Disability)	China	Both	All ages	LBP attributable to high BMI	Number	2019	969294	2.00962e+06	100769
YLDs (Years Lived with Disability)	China	Both	All ages	LBP attributable to high BMI	Number	2020	1.01551e+06	2.12951e+06	105221
YLDs (Years Lived with Disability)	China	Both	All ages	LBP attributable to high BMI	Number	2021	1.06202e+06	2.22515e+06	109971
YLDs (Years Lived with Disability)	China	Female	All ages	LBP attributable to high BMI	Number	1990	154793	315730	18911.7
YLDs (Years Lived with Disability)	China	Female	All ages	LBP attributable to high BMI	Number	1991	153156	312261	18676
YLDs (Years Lived with Disability)	China	Female	All ages	LBP attributable to high BMI	Number	1992	151705	308210	18446.2
YLDs (Years Lived with Disability)	China	Female	All ages	LBP attributable to high BMI	Number	1993	151283	307577	18271.4
YLDs (Years Lived with Disability)	China	Female	All ages	LBP attributable to high BMI	Number	1994	153112	310402	18380.7
YLDs (Years Lived with Disability)	China	Female	All ages	LBP attributable to high BMI	Number	1995	158013	319486	18940.7
YLDs (Years Lived with Disability)	China	Female	All ages	LBP attributable to high BMI	Number	1996	165620	336027	19803
YLDs (Years Lived with Disability)	China	Female	All ages	LBP attributable to high BMI	Number	1997	173940	352813	20745
YLDs (Years Lived with Disability)	China	Female	All ages	LBP attributable to high BMI	Number	1998	182934	373171	21783.4
YLDs (Years Lived with Disability)	China	Female	All ages	LBP attributable to high BMI	Number	1999	192904	393550	22785.2
YLDs (Years Lived with Disability)	China	Female	All ages	LBP attributable to high BMI	Number	2000	203390	415251	23800.8
YLDs (Years Lived with Disability)	China	Female	All ages	LBP attributable to high BMI	Number	2001	214643	437850	24762.6
YLDs (Years Lived with Disability)	China	Female	All ages	LBP attributable to high BMI	Number	2002	226638	462099	25924.5
YLDs (Years Lived with Disability)	China	Female	All ages	LBP attributable to high BMI	Number	2003	239345	487540	27077.8
YLDs (Years Lived with Disability)	China	Female	All ages	LBP attributable to high BMI	Number	2004	253267	514211	28296.4
YLDs (Years Lived with Disability)	China	Female	All ages	LBP attributable to high BMI	Number	2005	268309	546309	29725.2
YLDs (Years Lived with Disability)	China	Female	All ages	LBP attributable to high BMI	Number	2006	285047	580860	31474.7
YLDs (Years Lived with Disability)	China	Female	All ages	LBP attributable to high BMI	Number	2007	303188	621055	33361.4
YLDs (Years Lived with Disability)	China	Female	All ages	LBP attributable to high BMI	Number	2008	322538	662629	35104
YLDs (Years Lived with Disability)	China	Female	All ages	LBP attributable to high BMI	Number	2009	343513	707804	37220.2
YLDs (Years Lived with Disability)	China	Female	All ages	LBP attributable to high BMI	Number	2010	365540	755195	39358.7
YLDs (Years Lived with Disability)	China	Female	All ages	LBP attributable to high BMI	Number	2011	389603	801986	41553.6
YLDs (Years Lived with Disability)	China	Female	All ages	LBP attributable to high BMI	Number	2012	415420	857659	44165.2
YLDs (Years Lived with Disability)	China	Female	All ages	LBP attributable to high BMI	Number	2013	442964	912590	46830.5
YLDs (Years Lived with Disability)	China	Female	All ages	LBP attributable to high BMI	Number	2014	471985	976802	49587.6
YLDs (Years Lived with Disability)	China	Female	All ages	LBP attributable to high BMI	Number	2015	501797	1.03992e+06	52597.5
YLDs (Years Lived with Disability)	China	Female	All ages	LBP attributable to high BMI	Number	2016	533386	1.10487e+06	55901.8
YLDs (Years Lived with Disability)	China	Female	All ages	LBP attributable to high BMI	Number	2017	566942	1.1793e+06	59369.3
YLDs (Years Lived with Disability)	China	Female	All ages	LBP attributable to high BMI	Number	2018	601611	1.25853e+06	62989.5
YLDs (Years Lived with Disability)	China	Female	All ages	LBP attributable to high BMI	Number	2019	635766	1.34113e+06	66258.7
YLDs (Years Lived with Disability)	China	Female	All ages	LBP attributable to high BMI	Number	2020	669321	1.41079e+06	69917.3
YLDs (Years Lived with Disability)	China	Female	All ages	LBP attributable to high BMI	Number	2021	703298	1.47828e+06	73130.7
YLDs (Years Lived with Disability)	China	Male	All ages	LBP attributable to high BMI	Number	1990	90422.8	186919	11085.6
YLDs (Years Lived with Disability)	China	Male	All ages	LBP attributable to high BMI	Number	1991	92257.1	191063	11288.2
YLDs (Years Lived with Disability)	China	Male	All ages	LBP attributable to high BMI	Number	1992	94259.5	195746	11491.1
YLDs (Years Lived with Disability)	China	Male	All ages	LBP attributable to high BMI	Number	1993	96711.5	199279	11773
YLDs (Years Lived with Disability)	China	Male	All ages	LBP attributable to high BMI	Number	1994	99918.2	206837	12083.5
YLDs (Years Lived with Disability)	China	Male	All ages	LBP attributable to high BMI	Number	1995	104013	216007	12459.2
YLDs (Years Lived with Disability)	China	Male	All ages	LBP attributable to high BMI	Number	1996	108953	225638	13017.1
YLDs (Years Lived with Disability)	China	Male	All ages	LBP attributable to high BMI	Number	1997	114236	234991	13585.6
YLDs (Years Lived with Disability)	China	Male	All ages	LBP attributable to high BMI	Number	1998	119856	246684	14172
YLDs (Years Lived with Disability)	China	Male	All ages	LBP attributable to high BMI	Number	1999	125814	257295	14762.9
YLDs (Years Lived with Disability)	China	Male	All ages	LBP attributable to high BMI	Number	2000	132145	270226	15348.8
YLDs (Years Lived with Disability)	China	Male	All ages	LBP attributable to high BMI	Number	2001	138631	282571	16058.6
YLDs (Years Lived with Disability)	China	Male	All ages	LBP attributable to high BMI	Number	2002	145459	297061	16829.8
YLDs (Years Lived with Disability)	China	Male	All ages	LBP attributable to high BMI	Number	2003	152720	311602	17482.3
YLDs (Years Lived with Disability)	China	Male	All ages	LBP attributable to high BMI	Number	2004	160413	328229	18254.1
YLDs (Years Lived with Disability)	China	Male	All ages	LBP attributable to high BMI	Number	2005	168766	347907	19104.6
YLDs (Years Lived with Disability)	China	Male	All ages	LBP attributable to high BMI	Number	2006	177875	368165	20046.1
YLDs (Years Lived with Disability)	China	Male	All ages	LBP attributable to high BMI	Number	2007	187574	388550	21022.4
YLDs (Years Lived with Disability)	China	Male	All ages	LBP attributable to high BMI	Number	2008	197805	409380	22010.3
YLDs (Years Lived with Disability)	China	Male	All ages	LBP attributable to high BMI	Number	2009	208559	430085	23043.2
YLDs (Years Lived with Disability)	China	Male	All ages	LBP attributable to high BMI	Number	2010	219671	452149	24039
YLDs (Years Lived with Disability)	China	Male	All ages	LBP attributable to high BMI	Number	2011	231050	478965	25116.6
YLDs (Years Lived with Disability)	China	Male	All ages	LBP attributable to high BMI	Number	2012	242674	502382	26316.5
YLDs (Years Lived with Disability)	China	Male	All ages	LBP attributable to high BMI	Number	2013	254502	526746	27293
YLDs (Years Lived with Disability)	China	Male	All ages	LBP attributable to high BMI	Number	2014	266742	549918	28456.2
YLDs (Years Lived with Disability)	China	Male	All ages	LBP attributable to high BMI	Number	2015	279165	578715	29589.7
YLDs (Years Lived with Disability)	China	Male	All ages	LBP attributable to high BMI	Number	2016	292401	607244	30779.3
YLDs (Years Lived with Disability)	China	Male	All ages	LBP attributable to high BMI	Number	2017	306435	633640	32131
YLDs (Years Lived with Disability)	China	Male	All ages	LBP attributable to high BMI	Number	2018	320503	660046	33348.4
YLDs (Years Lived with Disability)	China	Male	All ages	LBP attributable to high BMI	Number	2019	333528	685458	34509.8
YLDs (Years Lived with Disability)	China	Male	All ages	LBP attributable to high BMI	Number	2020	346186	719542	35304.1
YLDs (Years Lived with Disability)	China	Male	All ages	LBP attributable to high BMI	Number	2021	358719	745322	36840
YLDs (Years Lived with Disability)	Global	Both	All ages	LBP attributable to high BMI	Number	1990	3.08657e+06	6.48443e+06	312559
YLDs (Years Lived with Disability)	Global	Both	All ages	LBP attributable to high BMI	Number	1991	3.16602e+06	6.66286e+06	320841
YLDs (Years Lived with Disability)	Global	Both	All ages	LBP attributable to high BMI	Number	1992	3.25002e+06	6.84518e+06	329282
YLDs (Years Lived with Disability)	Global	Both	All ages	LBP attributable to high BMI	Number	1993	3.33775e+06	7.03415e+06	337842
YLDs (Years Lived with Disability)	Global	Both	All ages	LBP attributable to high BMI	Number	1994	3.43134e+06	7.23795e+06	346707
YLDs (Years Lived with Disability)	Global	Both	All ages	LBP attributable to high BMI	Number	1995	3.53315e+06	7.45196e+06	355827
YLDs (Years Lived with Disability)	Global	Both	All ages	LBP attributable to high BMI	Number	1996	3.6439e+06	7.68901e+06	366775
YLDs (Years Lived with Disability)	Global	Both	All ages	LBP attributable to high BMI	Number	1997	3.7605e+06	7.93448e+06	378595
YLDs (Years Lived with Disability)	Global	Both	All ages	LBP attributable to high BMI	Number	1998	3.88128e+06	8.1849e+06	390650
YLDs (Years Lived with Disability)	Global	Both	All ages	LBP attributable to high BMI	Number	1999	4.0073e+06	8.44213e+06	402680
YLDs (Years Lived with Disability)	Global	Both	All ages	LBP attributable to high BMI	Number	2000	4.14066e+06	8.71144e+06	414622
YLDs (Years Lived with Disability)	Global	Both	All ages	LBP attributable to high BMI	Number	2001	4.28465e+06	8.99655e+06	428482
YLDs (Years Lived with Disability)	Global	Both	All ages	LBP attributable to high BMI	Number	2002	4.43976e+06	9.30731e+06	444304
YLDs (Years Lived with Disability)	Global	Both	All ages	LBP attributable to high BMI	Number	2003	4.60148e+06	9.63205e+06	461129
YLDs (Years Lived with Disability)	Global	Both	All ages	LBP attributable to high BMI	Number	2004	4.76721e+06	9.96158e+06	477578
YLDs (Years Lived with Disability)	Global	Both	All ages	LBP attributable to high BMI	Number	2005	4.93365e+06	1.02957e+07	493166
YLDs (Years Lived with Disability)	Global	Both	All ages	LBP attributable to high BMI	Number	2006	5.10417e+06	1.06293e+07	510202
YLDs (Years Lived with Disability)	Global	Both	All ages	LBP attributable to high BMI	Number	2007	5.28385e+06	1.0989e+07	528811
YLDs (Years Lived with Disability)	Global	Both	All ages	LBP attributable to high BMI	Number	2008	5.47058e+06	1.13645e+07	547927
YLDs (Years Lived with Disability)	Global	Both	All ages	LBP attributable to high BMI	Number	2009	5.66328e+06	1.1763e+07	567047
YLDs (Years Lived with Disability)	Global	Both	All ages	LBP attributable to high BMI	Number	2010	5.85891e+06	1.21454e+07	585518
YLDs (Years Lived with Disability)	Global	Both	All ages	LBP attributable to high BMI	Number	2011	6.06331e+06	1.25644e+07	605744
YLDs (Years Lived with Disability)	Global	Both	All ages	LBP attributable to high BMI	Number	2012	6.28088e+06	1.30342e+07	628078
YLDs (Years Lived with Disability)	Global	Both	All ages	LBP attributable to high BMI	Number	2013	6.50682e+06	1.3517e+07	650654
YLDs (Years Lived with Disability)	Global	Both	All ages	LBP attributable to high BMI	Number	2014	6.73698e+06	1.4009e+07	674468
YLDs (Years Lived with Disability)	Global	Both	All ages	LBP attributable to high BMI	Number	2015	6.9666e+06	1.44781e+07	696165
YLDs (Years Lived with Disability)	Global	Both	All ages	LBP attributable to high BMI	Number	2016	7.19708e+06	1.49807e+07	720283
YLDs (Years Lived with Disability)	Global	Both	All ages	LBP attributable to high BMI	Number	2017	7.43324e+06	1.54951e+07	745310
YLDs (Years Lived with Disability)	Global	Both	All ages	LBP attributable to high BMI	Number	2018	7.67254e+06	1.60023e+07	769792
YLDs (Years Lived with Disability)	Global	Both	All ages	LBP attributable to high BMI	Number	2019	7.91359e+06	1.65014e+07	793694
YLDs (Years Lived with Disability)	Global	Both	All ages	LBP attributable to high BMI	Number	2020	8.13581e+06	1.69283e+07	816155
YLDs (Years Lived with Disability)	Global	Both	All ages	LBP attributable to high BMI	Number	2021	8.36376e+06	1.74248e+07	840307
YLDs (Years Lived with Disability)	Global	Female	All ages	LBP attributable to high BMI	Number	1990	2.07234e+06	4.36872e+06	207877
YLDs (Years Lived with Disability)	Global	Female	All ages	LBP attributable to high BMI	Number	1991	2.1213e+06	4.4816e+06	213014
YLDs (Years Lived with Disability)	Global	Female	All ages	LBP attributable to high BMI	Number	1992	2.17324e+06	4.59205e+06	218284
YLDs (Years Lived with Disability)	Global	Female	All ages	LBP attributable to high BMI	Number	1993	2.22739e+06	4.71378e+06	223754
YLDs (Years Lived with Disability)	Global	Female	All ages	LBP attributable to high BMI	Number	1994	2.28577e+06	4.84057e+06	229249
YLDs (Years Lived with Disability)	Global	Female	All ages	LBP attributable to high BMI	Number	1995	2.34991e+06	4.97775e+06	235140
YLDs (Years Lived with Disability)	Global	Female	All ages	LBP attributable to high BMI	Number	1996	2.42068e+06	5.13106e+06	242034
YLDs (Years Lived with Disability)	Global	Female	All ages	LBP attributable to high BMI	Number	1997	2.49537e+06	5.28454e+06	249537
YLDs (Years Lived with Disability)	Global	Female	All ages	LBP attributable to high BMI	Number	1998	2.57274e+06	5.44277e+06	257221
YLDs (Years Lived with Disability)	Global	Female	All ages	LBP attributable to high BMI	Number	1999	2.65352e+06	5.59572e+06	264956
YLDs (Years Lived with Disability)	Global	Female	All ages	LBP attributable to high BMI	Number	2000	2.73876e+06	5.74958e+06	272562
YLDs (Years Lived with Disability)	Global	Female	All ages	LBP attributable to high BMI	Number	2001	2.8313e+06	5.93806e+06	281524
YLDs (Years Lived with Disability)	Global	Female	All ages	LBP attributable to high BMI	Number	2002	2.93151e+06	6.1399e+06	291653
YLDs (Years Lived with Disability)	Global	Female	All ages	LBP attributable to high BMI	Number	2003	3.03624e+06	6.35304e+06	302611
YLDs (Years Lived with Disability)	Global	Female	All ages	LBP attributable to high BMI	Number	2004	3.14353e+06	6.57331e+06	313325
YLDs (Years Lived with Disability)	Global	Female	All ages	LBP attributable to high BMI	Number	2005	3.25123e+06	6.7884e+06	323457
YLDs (Years Lived with Disability)	Global	Female	All ages	LBP attributable to high BMI	Number	2006	3.3612e+06	7.00888e+06	334394
YLDs (Years Lived with Disability)	Global	Female	All ages	LBP attributable to high BMI	Number	2007	3.47656e+06	7.25691e+06	346649
YLDs (Years Lived with Disability)	Global	Female	All ages	LBP attributable to high BMI	Number	2008	3.59645e+06	7.51054e+06	358864
YLDs (Years Lived with Disability)	Global	Female	All ages	LBP attributable to high BMI	Number	2009	3.72069e+06	7.77263e+06	371381
YLDs (Years Lived with Disability)	Global	Female	All ages	LBP attributable to high BMI	Number	2010	3.84808e+06	8.02421e+06	383723
YLDs (Years Lived with Disability)	Global	Female	All ages	LBP attributable to high BMI	Number	2011	3.98309e+06	8.30401e+06	397137
YLDs (Years Lived with Disability)	Global	Female	All ages	LBP attributable to high BMI	Number	2012	4.12816e+06	8.62084e+06	412095
YLDs (Years Lived with Disability)	Global	Female	All ages	LBP attributable to high BMI	Number	2013	4.27974e+06	8.95442e+06	427336
YLDs (Years Lived with Disability)	Global	Female	All ages	LBP attributable to high BMI	Number	2014	4.4344e+06	9.28853e+06	443184
YLDs (Years Lived with Disability)	Global	Female	All ages	LBP attributable to high BMI	Number	2015	4.58818e+06	9.60423e+06	457788
YLDs (Years Lived with Disability)	Global	Female	All ages	LBP attributable to high BMI	Number	2016	4.7441e+06	9.9454e+06	474244
YLDs (Years Lived with Disability)	Global	Female	All ages	LBP attributable to high BMI	Number	2017	4.90691e+06	1.03046e+07	491602
YLDs (Years Lived with Disability)	Global	Female	All ages	LBP attributable to high BMI	Number	2018	5.07222e+06	1.06485e+07	508278
YLDs (Years Lived with Disability)	Global	Female	All ages	LBP attributable to high BMI	Number	2019	5.237e+06	1.09848e+07	524515
YLDs (Years Lived with Disability)	Global	Female	All ages	LBP attributable to high BMI	Number	2020	5.37906e+06	1.12813e+07	540070
YLDs (Years Lived with Disability)	Global	Female	All ages	LBP attributable to high BMI	Number	2021	5.54137e+06	1.16369e+07	556566
YLDs (Years Lived with Disability)	Global	Male	All ages	LBP attributable to high BMI	Number	1990	1.01423e+06	2.1157e+06	104683
YLDs (Years Lived with Disability)	Global	Male	All ages	LBP attributable to high BMI	Number	1991	1.04471e+06	2.18193e+06	107827
YLDs (Years Lived with Disability)	Global	Male	All ages	LBP attributable to high BMI	Number	1992	1.07678e+06	2.24772e+06	110998
YLDs (Years Lived with Disability)	Global	Male	All ages	LBP attributable to high BMI	Number	1993	1.11036e+06	2.31761e+06	114088
YLDs (Years Lived with Disability)	Global	Male	All ages	LBP attributable to high BMI	Number	1994	1.14556e+06	2.39369e+06	117457
YLDs (Years Lived with Disability)	Global	Male	All ages	LBP attributable to high BMI	Number	1995	1.18324e+06	2.47427e+06	120686
YLDs (Years Lived with Disability)	Global	Male	All ages	LBP attributable to high BMI	Number	1996	1.22322e+06	2.55733e+06	124742
YLDs (Years Lived with Disability)	Global	Male	All ages	LBP attributable to high BMI	Number	1997	1.26512e+06	2.64262e+06	129057
YLDs (Years Lived with Disability)	Global	Male	All ages	LBP attributable to high BMI	Number	1998	1.30855e+06	2.73218e+06	133429
YLDs (Years Lived with Disability)	Global	Male	All ages	LBP attributable to high BMI	Number	1999	1.35378e+06	2.8246e+06	137725
YLDs (Years Lived with Disability)	Global	Male	All ages	LBP attributable to high BMI	Number	2000	1.40189e+06	2.925e+06	142060
YLDs (Years Lived with Disability)	Global	Male	All ages	LBP attributable to high BMI	Number	2001	1.45335e+06	3.03456e+06	146957
YLDs (Years Lived with Disability)	Global	Male	All ages	LBP attributable to high BMI	Number	2002	1.50826e+06	3.14813e+06	152650
YLDs (Years Lived with Disability)	Global	Male	All ages	LBP attributable to high BMI	Number	2003	1.56524e+06	3.27016e+06	158518
YLDs (Years Lived with Disability)	Global	Male	All ages	LBP attributable to high BMI	Number	2004	1.62369e+06	3.38843e+06	164253
YLDs (Years Lived with Disability)	Global	Male	All ages	LBP attributable to high BMI	Number	2005	1.68242e+06	3.50082e+06	169708
YLDs (Years Lived with Disability)	Global	Male	All ages	LBP attributable to high BMI	Number	2006	1.74297e+06	3.61578e+06	175808
YLDs (Years Lived with Disability)	Global	Male	All ages	LBP attributable to high BMI	Number	2007	1.80729e+06	3.74428e+06	182162
YLDs (Years Lived with Disability)	Global	Male	All ages	LBP attributable to high BMI	Number	2008	1.87413e+06	3.87454e+06	189064
YLDs (Years Lived with Disability)	Global	Male	All ages	LBP attributable to high BMI	Number	2009	1.9426e+06	4.01292e+06	195666
YLDs (Years Lived with Disability)	Global	Male	All ages	LBP attributable to high BMI	Number	2010	2.01083e+06	4.14282e+06	201796
YLDs (Years Lived with Disability)	Global	Male	All ages	LBP attributable to high BMI	Number	2011	2.08023e+06	4.27335e+06	208606
YLDs (Years Lived with Disability)	Global	Male	All ages	LBP attributable to high BMI	Number	2012	2.15271e+06	4.42156e+06	215984
YLDs (Years Lived with Disability)	Global	Male	All ages	LBP attributable to high BMI	Number	2013	2.22708e+06	4.56255e+06	223319
YLDs (Years Lived with Disability)	Global	Male	All ages	LBP attributable to high BMI	Number	2014	2.30258e+06	4.72109e+06	231284
YLDs (Years Lived with Disability)	Global	Male	All ages	LBP attributable to high BMI	Number	2015	2.37842e+06	4.87441e+06	238377
YLDs (Years Lived with Disability)	Global	Male	All ages	LBP attributable to high BMI	Number	2016	2.45298e+06	5.03593e+06	246039
YLDs (Years Lived with Disability)	Global	Male	All ages	LBP attributable to high BMI	Number	2017	2.52633e+06	5.18855e+06	253708
YLDs (Years Lived with Disability)	Global	Male	All ages	LBP attributable to high BMI	Number	2018	2.60032e+06	5.33607e+06	261514
YLDs (Years Lived with Disability)	Global	Male	All ages	LBP attributable to high BMI	Number	2019	2.67659e+06	5.49557e+06	269179
YLDs (Years Lived with Disability)	Global	Male	All ages	LBP attributable to high BMI	Number	2020	2.75675e+06	5.64694e+06	276085
YLDs (Years Lived with Disability)	Global	Male	All ages	LBP attributable to high BMI	Number	2021	2.82239e+06	5.78641e+06	283741
YLDs (Years Lived with Disability)	China	Both	Age-standardized	LBP attributable to high BMI	Rate	1990	24.3427	49.3251	2.98967
YLDs (Years Lived with Disability)	China	Both	Age-standardized	LBP attributable to high BMI	Rate	1991	23.737	48.1531	2.90922
YLDs (Years Lived with Disability)	China	Both	Age-standardized	LBP attributable to high BMI	Rate	1992	23.2193	47.1258	2.83693
YLDs (Years Lived with Disability)	China	Both	Age-standardized	LBP attributable to high BMI	Rate	1993	22.8807	46.6207	2.7823
YLDs (Years Lived with Disability)	China	Both	Age-standardized	LBP attributable to high BMI	Rate	1994	22.8065	46.5456	2.75616
YLDs (Years Lived with Disability)	China	Both	Age-standardized	LBP attributable to high BMI	Rate	1995	23.1006	47.2236	2.77812
YLDs (Years Lived with Disability)	China	Both	Age-standardized	LBP attributable to high BMI	Rate	1996	23.6568	48.5059	2.83499
YLDs (Years Lived with Disability)	China	Both	Age-standardized	LBP attributable to high BMI	Rate	1997	24.274	49.6525	2.89992
YLDs (Years Lived with Disability)	China	Both	Age-standardized	LBP attributable to high BMI	Rate	1998	24.9362	50.9024	2.96803
YLDs (Years Lived with Disability)	China	Both	Age-standardized	LBP attributable to high BMI	Rate	1999	25.6354	52.2432	3.04225
YLDs (Years Lived with Disability)	China	Both	Age-standardized	LBP attributable to high BMI	Rate	2000	26.3774	53.7143	3.10891
YLDs (Years Lived with Disability)	China	Both	Age-standardized	LBP attributable to high BMI	Rate	2001	27.1193	55.1583	3.16693
YLDs (Years Lived with Disability)	China	Both	Age-standardized	LBP attributable to high BMI	Rate	2002	27.8802	56.7655	3.2388
YLDs (Years Lived with Disability)	China	Both	Age-standardized	LBP attributable to high BMI	Rate	2003	28.6567	58.4888	3.29466
YLDs (Years Lived with Disability)	China	Both	Age-standardized	LBP attributable to high BMI	Rate	2004	29.4744	60.2736	3.35149
YLDs (Years Lived with Disability)	China	Both	Age-standardized	LBP attributable to high BMI	Rate	2005	30.3603	62.2096	3.42843
YLDs (Years Lived with Disability)	China	Both	Age-standardized	LBP attributable to high BMI	Rate	2006	31.3179	63.9157	3.5205
YLDs (Years Lived with Disability)	China	Both	Age-standardized	LBP attributable to high BMI	Rate	2007	32.3211	65.9461	3.61535
YLDs (Years Lived with Disability)	China	Both	Age-standardized	LBP attributable to high BMI	Rate	2008	33.3657	67.8181	3.69755
YLDs (Years Lived with Disability)	China	Both	Age-standardized	LBP attributable to high BMI	Rate	2009	34.478	70.0187	3.79977
YLDs (Years Lived with Disability)	China	Both	Age-standardized	LBP attributable to high BMI	Rate	2010	35.6519	72.4857	3.89749
YLDs (Years Lived with Disability)	China	Both	Age-standardized	LBP attributable to high BMI	Rate	2011	36.9165	75.022	3.9991
YLDs (Years Lived with Disability)	China	Both	Age-standardized	LBP attributable to high BMI	Rate	2012	38.2508	78.0627	4.12976
YLDs (Years Lived with Disability)	China	Both	Age-standardized	LBP attributable to high BMI	Rate	2013	39.6326	80.774	4.24569
YLDs (Years Lived with Disability)	China	Both	Age-standardized	LBP attributable to high BMI	Rate	2014	41.063	83.88	4.36987
YLDs (Years Lived with Disability)	China	Both	Age-standardized	LBP attributable to high BMI	Rate	2015	42.5201	87.0135	4.50369
YLDs (Years Lived with Disability)	China	Both	Age-standardized	LBP attributable to high BMI	Rate	2016	44.1248	90.688	4.65577
YLDs (Years Lived with Disability)	China	Both	Age-standardized	LBP attributable to high BMI	Rate	2017	45.9008	94.6437	4.8241
YLDs (Years Lived with Disability)	China	Both	Age-standardized	LBP attributable to high BMI	Rate	2018	47.7323	98.7393	4.9911
YLDs (Years Lived with Disability)	China	Both	Age-standardized	LBP attributable to high BMI	Rate	2019	49.4484	102.352	5.12815
YLDs (Years Lived with Disability)	China	Both	Age-standardized	LBP attributable to high BMI	Rate	2020	51.0583	106.774	5.26455
YLDs (Years Lived with Disability)	China	Both	Age-standardized	LBP attributable to high BMI	Rate	2021	52.699	110.104	5.40601
YLDs (Years Lived with Disability)	China	Female	Age-standardized	LBP attributable to high BMI	Rate	1990	31.5991	64.0906	3.86741
YLDs (Years Lived with Disability)	China	Female	Age-standardized	LBP attributable to high BMI	Rate	1991	30.5011	61.5746	3.72516
YLDs (Years Lived with Disability)	China	Female	Age-standardized	LBP attributable to high BMI	Rate	1992	29.5285	59.3652	3.59565
YLDs (Years Lived with Disability)	China	Female	Age-standardized	LBP attributable to high BMI	Rate	1993	28.8296	57.9754	3.48478
YLDs (Years Lived with Disability)	China	Female	Age-standardized	LBP attributable to high BMI	Rate	1994	28.5441	57.4926	3.42989
YLDs (Years Lived with Disability)	China	Female	Age-standardized	LBP attributable to high BMI	Rate	1995	28.846	57.9749	3.45852
YLDs (Years Lived with Disability)	China	Female	Age-standardized	LBP attributable to high BMI	Rate	1996	29.5523	59.7632	3.53144
YLDs (Years Lived with Disability)	China	Female	Age-standardized	LBP attributable to high BMI	Rate	1997	30.3396	61.3656	3.61439
YLDs (Years Lived with Disability)	China	Female	Age-standardized	LBP attributable to high BMI	Rate	1998	31.1919	63.2277	3.71212
YLDs (Years Lived with Disability)	China	Female	Age-standardized	LBP attributable to high BMI	Rate	1999	32.0864	65.2878	3.80909
YLDs (Years Lived with Disability)	China	Female	Age-standardized	LBP attributable to high BMI	Rate	2000	33.0342	67.3268	3.89158
YLDs (Years Lived with Disability)	China	Female	Age-standardized	LBP attributable to high BMI	Rate	2001	33.9859	69.1064	3.95048
YLDs (Years Lived with Disability)	China	Female	Age-standardized	LBP attributable to high BMI	Rate	2002	34.9731	71.0039	4.03311
YLDs (Years Lived with Disability)	China	Female	Age-standardized	LBP attributable to high BMI	Rate	2003	35.9796	72.9361	4.10596
YLDs (Years Lived with Disability)	China	Female	Age-standardized	LBP attributable to high BMI	Rate	2004	37.0376	75.1816	4.17165
YLDs (Years Lived with Disability)	China	Female	Age-standardized	LBP attributable to high BMI	Rate	2005	38.1736	77.2743	4.2667
YLDs (Years Lived with Disability)	China	Female	Age-standardized	LBP attributable to high BMI	Rate	2006	39.3968	79.6658	4.38611
YLDs (Years Lived with Disability)	China	Female	Age-standardized	LBP attributable to high BMI	Rate	2007	40.6898	82.2712	4.51324
YLDs (Years Lived with Disability)	China	Female	Age-standardized	LBP attributable to high BMI	Rate	2008	42.0407	85.1554	4.61268
YLDs (Years Lived with Disability)	China	Female	Age-standardized	LBP attributable to high BMI	Rate	2009	43.4855	88.4224	4.7505
YLDs (Years Lived with Disability)	China	Female	Age-standardized	LBP attributable to high BMI	Rate	2010	45.0035	91.939	4.88341
YLDs (Years Lived with Disability)	China	Female	Age-standardized	LBP attributable to high BMI	Rate	2011	46.6624	95.6041	5.01365
YLDs (Years Lived with Disability)	China	Female	Age-standardized	LBP attributable to high BMI	Rate	2012	48.4315	100.05	5.18749
YLDs (Years Lived with Disability)	China	Female	Age-standardized	LBP attributable to high BMI	Rate	2013	50.2803	104.001	5.35569
YLDs (Years Lived with Disability)	China	Female	Age-standardized	LBP attributable to high BMI	Rate	2014	52.1937	108.678	5.52036
YLDs (Years Lived with Disability)	China	Female	Age-standardized	LBP attributable to high BMI	Rate	2015	54.1414	112.956	5.70819
YLDs (Years Lived with Disability)	China	Female	Age-standardized	LBP attributable to high BMI	Rate	2016	56.2428	117.279	5.9223
YLDs (Years Lived with Disability)	China	Female	Age-standardized	LBP attributable to high BMI	Rate	2017	58.5372	122.4	6.14592
YLDs (Years Lived with Disability)	China	Female	Age-standardized	LBP attributable to high BMI	Rate	2018	60.8995	127.729	6.37891
YLDs (Years Lived with Disability)	China	Female	Age-standardized	LBP attributable to high BMI	Rate	2019	63.1641	132.878	6.56744
YLDs (Years Lived with Disability)	China	Female	Age-standardized	LBP attributable to high BMI	Rate	2020	65.3117	137.252	6.79772
YLDs (Years Lived with Disability)	China	Female	Age-standardized	LBP attributable to high BMI	Rate	2021	67.509	142.321	6.96035
YLDs (Years Lived with Disability)	China	Male	Age-standardized	LBP attributable to high BMI	Rate	1990	17.1244	35.1147	2.11763
YLDs (Years Lived with Disability)	China	Male	Age-standardized	LBP attributable to high BMI	Rate	1991	17.0023	34.9878	2.09754
YLDs (Years Lived with Disability)	China	Male	Age-standardized	LBP attributable to high BMI	Rate	1992	16.9302	34.8901	2.08055
YLDs (Years Lived with Disability)	China	Male	Age-standardized	LBP attributable to high BMI	Rate	1993	16.9465	34.6462	2.08183
YLDs (Years Lived with Disability)	China	Male	Age-standardized	LBP attributable to high BMI	Rate	1994	17.0811	35.046	2.08387
YLDs (Years Lived with Disability)	China	Male	Age-standardized	LBP attributable to high BMI	Rate	1995	17.3687	35.7604	2.0994
YLDs (Years Lived with Disability)	China	Male	Age-standardized	LBP attributable to high BMI	Rate	1996	17.7786	36.6936	2.14073
YLDs (Years Lived with Disability)	China	Male	Age-standardized	LBP attributable to high BMI	Rate	1997	18.2301	37.4165	2.18744
YLDs (Years Lived with Disability)	China	Male	Age-standardized	LBP attributable to high BMI	Rate	1998	18.7095	38.3321	2.22741
YLDs (Years Lived with Disability)	China	Male	Age-standardized	LBP attributable to high BMI	Rate	1999	19.219	39.2079	2.27042
YLDs (Years Lived with Disability)	China	Male	Age-standardized	LBP attributable to high BMI	Rate	2000	19.7544	40.4186	2.31431
YLDs (Years Lived with Disability)	China	Male	Age-standardized	LBP attributable to high BMI	Rate	2001	20.2813	41.4392	2.3731
YLDs (Years Lived with Disability)	China	Male	Age-standardized	LBP attributable to high BMI	Rate	2002	20.8113	42.6647	2.42994
YLDs (Years Lived with Disability)	China	Male	Age-standardized	LBP attributable to high BMI	Rate	2003	21.3535	43.8234	2.47721
YLDs (Years Lived with Disability)	China	Male	Age-standardized	LBP attributable to high BMI	Rate	2004	21.9222	44.9589	2.52709
YLDs (Years Lived with Disability)	China	Male	Age-standardized	LBP attributable to high BMI	Rate	2005	22.5456	46.4057	2.58486
YLDs (Years Lived with Disability)	China	Male	Age-standardized	LBP attributable to high BMI	Rate	2006	23.2237	47.834	2.6486
YLDs (Years Lived with Disability)	China	Male	Age-standardized	LBP attributable to high BMI	Rate	2007	23.9255	49.0441	2.71049
YLDs (Years Lived with Disability)	China	Male	Age-standardized	LBP attributable to high BMI	Rate	2008	24.653	50.5902	2.77514
YLDs (Years Lived with Disability)	China	Male	Age-standardized	LBP attributable to high BMI	Rate	2009	25.4182	52.2218	2.83969
YLDs (Years Lived with Disability)	China	Male	Age-standardized	LBP attributable to high BMI	Rate	2010	26.2275	53.9258	2.90116
YLDs (Years Lived with Disability)	China	Male	Age-standardized	LBP attributable to high BMI	Rate	2011	27.0706	55.6839	2.97145
YLDs (Years Lived with Disability)	China	Male	Age-standardized	LBP attributable to high BMI	Rate	2012	27.9393	57.3996	3.05527
YLDs (Years Lived with Disability)	China	Male	Age-standardized	LBP attributable to high BMI	Rate	2013	28.8213	59.393	3.11486
YLDs (Years Lived with Disability)	China	Male	Age-standardized	LBP attributable to high BMI	Rate	2014	29.7372	61.134	3.19466
YLDs (Years Lived with Disability)	China	Male	Age-standardized	LBP attributable to high BMI	Rate	2015	30.6724	63.3184	3.27242
YLDs (Years Lived with Disability)	China	Male	Age-standardized	LBP attributable to high BMI	Rate	2016	31.7427	65.58	3.35883
YLDs (Years Lived with Disability)	China	Male	Age-standardized	LBP attributable to high BMI	Rate	2017	32.9586	68.0416	3.46738
YLDs (Years Lived with Disability)	China	Male	Age-standardized	LBP attributable to high BMI	Rate	2018	34.216	70.3706	3.56496
YLDs (Years Lived with Disability)	China	Male	Age-standardized	LBP attributable to high BMI	Rate	2019	35.3486	72.7499	3.64805
YLDs (Years Lived with Disability)	China	Male	Age-standardized	LBP attributable to high BMI	Rate	2020	36.3937	75.586	3.68942
YLDs (Years Lived with Disability)	China	Male	Age-standardized	LBP attributable to high BMI	Rate	2021	37.4477	77.554	3.80592
YLDs (Years Lived with Disability)	Global	Both	Age-standardized	LBP attributable to high BMI	Rate	1990	70.2235	146.476	7.13579
YLDs (Years Lived with Disability)	Global	Both	Age-standardized	LBP attributable to high BMI	Rate	1991	70.4251	147.082	7.16074
YLDs (Years Lived with Disability)	Global	Both	Age-standardized	LBP attributable to high BMI	Rate	1992	70.7092	147.823	7.18723
YLDs (Years Lived with Disability)	Global	Both	Age-standardized	LBP attributable to high BMI	Rate	1993	71.0577	148.617	7.21392
YLDs (Years Lived with Disability)	Global	Both	Age-standardized	LBP attributable to high BMI	Rate	1994	71.497	149.723	7.24508
YLDs (Years Lived with Disability)	Global	Both	Age-standardized	LBP attributable to high BMI	Rate	1995	72.0969	150.967	7.28165
YLDs (Years Lived with Disability)	Global	Both	Age-standardized	LBP attributable to high BMI	Rate	1996	72.7902	152.521	7.3479
YLDs (Years Lived with Disability)	Global	Both	Age-standardized	LBP attributable to high BMI	Rate	1997	73.53	154.074	7.42631
YLDs (Years Lived with Disability)	Global	Both	Age-standardized	LBP attributable to high BMI	Rate	1998	74.278	155.663	7.50366
YLDs (Years Lived with Disability)	Global	Both	Age-standardized	LBP attributable to high BMI	Rate	1999	75.0347	157.102	7.57345
YLDs (Years Lived with Disability)	Global	Both	Age-standardized	LBP attributable to high BMI	Rate	2000	75.8676	158.382	7.63577
YLDs (Years Lived with Disability)	Global	Both	Age-standardized	LBP attributable to high BMI	Rate	2001	76.7825	160.087	7.72224
YLDs (Years Lived with Disability)	Global	Both	Age-standardized	LBP attributable to high BMI	Rate	2002	77.8147	162.168	7.83183
YLDs (Years Lived with Disability)	Global	Both	Age-standardized	LBP attributable to high BMI	Rate	2003	78.8657	164.308	7.94918
YLDs (Years Lived with Disability)	Global	Both	Age-standardized	LBP attributable to high BMI	Rate	2004	79.8744	166.227	8.04615
YLDs (Years Lived with Disability)	Global	Both	Age-standardized	LBP attributable to high BMI	Rate	2005	80.812	168.136	8.12353
YLDs (Years Lived with Disability)	Global	Both	Age-standardized	LBP attributable to high BMI	Rate	2006	81.6993	169.805	8.21151
YLDs (Years Lived with Disability)	Global	Both	Age-standardized	LBP attributable to high BMI	Rate	2007	82.6449	171.646	8.31511
YLDs (Years Lived with Disability)	Global	Both	Age-standardized	LBP attributable to high BMI	Rate	2008	83.6055	173.546	8.41636
YLDs (Years Lived with Disability)	Global	Both	Age-standardized	LBP attributable to high BMI	Rate	2009	84.5671	175.579	8.5084
YLDs (Years Lived with Disability)	Global	Both	Age-standardized	LBP attributable to high BMI	Rate	2010	85.5279	177.364	8.58644
YLDs (Years Lived with Disability)	Global	Both	Age-standardized	LBP attributable to high BMI	Rate	2011	86.5634	179.513	8.68356
YLDs (Years Lived with Disability)	Global	Both	Age-standardized	LBP attributable to high BMI	Rate	2012	87.72	182.208	8.80395
YLDs (Years Lived with Disability)	Global	Both	Age-standardized	LBP attributable to high BMI	Rate	2013	88.9167	184.914	8.92028
YLDs (Years Lived with Disability)	Global	Both	Age-standardized	LBP attributable to high BMI	Rate	2014	90.102	187.56	9.04483
YLDs (Years Lived with Disability)	Global	Both	Age-standardized	LBP attributable to high BMI	Rate	2015	91.2353	189.824	9.137
YLDs (Years Lived with Disability)	Global	Both	Age-standardized	LBP attributable to high BMI	Rate	2016	92.3305	192.391	9.25421
YLDs (Years Lived with Disability)	Global	Both	Age-standardized	LBP attributable to high BMI	Rate	2017	93.462	195.114	9.37806
YLDs (Years Lived with Disability)	Global	Both	Age-standardized	LBP attributable to high BMI	Rate	2018	94.5822	197.635	9.48804
YLDs (Years Lived with Disability)	Global	Both	Age-standardized	LBP attributable to high BMI	Rate	2019	95.674	199.982	9.58413
YLDs (Years Lived with Disability)	Global	Both	Age-standardized	LBP attributable to high BMI	Rate	2020	96.5808	201.433	9.66625
YLDs (Years Lived with Disability)	Global	Both	Age-standardized	LBP attributable to high BMI	Rate	2021	97.6591	203.998	9.77991
YLDs (Years Lived with Disability)	Global	Female	Age-standardized	LBP attributable to high BMI	Rate	1990	92.014	193.197	9.2477
YLDs (Years Lived with Disability)	Global	Female	Age-standardized	LBP attributable to high BMI	Rate	1991	92.1583	193.864	9.27016
YLDs (Years Lived with Disability)	Global	Female	Age-standardized	LBP attributable to high BMI	Rate	1992	92.4013	194.652	9.29539
YLDs (Years Lived with Disability)	Global	Female	Age-standardized	LBP attributable to high BMI	Rate	1993	92.7161	195.39	9.32482
YLDs (Years Lived with Disability)	Global	Female	Age-standardized	LBP attributable to high BMI	Rate	1994	93.1531	196.374	9.3532
YLDs (Years Lived with Disability)	Global	Female	Age-standardized	LBP attributable to high BMI	Rate	1995	93.809	197.56	9.39723
YLDs (Years Lived with Disability)	Global	Female	Age-standardized	LBP attributable to high BMI	Rate	1996	94.6052	199.191	9.47123
YLDs (Years Lived with Disability)	Global	Female	Age-standardized	LBP attributable to high BMI	Rate	1997	95.4573	200.895	9.5626
YLDs (Years Lived with Disability)	Global	Female	Age-standardized	LBP attributable to high BMI	Rate	1998	96.3169	202.301	9.65315
YLDs (Years Lived with Disability)	Global	Female	Age-standardized	LBP attributable to high BMI	Rate	1999	97.1907	204.119	9.73668
YLDs (Years Lived with Disability)	Global	Female	Age-standardized	LBP attributable to high BMI	Rate	2000	98.1532	205.883	9.80722
YLDs (Years Lived with Disability)	Global	Female	Age-standardized	LBP attributable to high BMI	Rate	2001	99.2348	208.071	9.91275
YLDs (Years Lived with Disability)	Global	Female	Age-standardized	LBP attributable to high BMI	Rate	2002	100.486	210.516	10.0445
YLDs (Years Lived with Disability)	Global	Female	Age-standardized	LBP attributable to high BMI	Rate	2003	101.772	213.162	10.1919
YLDs (Years Lived with Disability)	Global	Female	Age-standardized	LBP attributable to high BMI	Rate	2004	102.999	215.698	10.3135
YLDs (Years Lived with Disability)	Global	Female	Age-standardized	LBP attributable to high BMI	Rate	2005	104.131	217.903	10.4076
YLDs (Years Lived with Disability)	Global	Female	Age-standardized	LBP attributable to high BMI	Rate	2006	105.191	219.95	10.5117
YLDs (Years Lived with Disability)	Global	Female	Age-standardized	LBP attributable to high BMI	Rate	2007	106.311	222.431	10.6449
YLDs (Years Lived with Disability)	Global	Female	Age-standardized	LBP attributable to high BMI	Rate	2008	107.451	224.654	10.7643
YLDs (Years Lived with Disability)	Global	Female	Age-standardized	LBP attributable to high BMI	Rate	2009	108.607	226.992	10.881
YLDs (Years Lived with Disability)	Global	Female	Age-standardized	LBP attributable to high BMI	Rate	2010	109.788	229.227	10.986
YLDs (Years Lived with Disability)	Global	Female	Age-standardized	LBP attributable to high BMI	Rate	2011	111.116	232.041	11.1127
YLDs (Years Lived with Disability)	Global	Female	Age-standardized	LBP attributable to high BMI	Rate	2012	112.643	235.661	11.2742
YLDs (Years Lived with Disability)	Global	Female	Age-standardized	LBP attributable to high BMI	Rate	2013	114.25	239.512	11.4337
YLDs (Years Lived with Disability)	Global	Female	Age-standardized	LBP attributable to high BMI	Rate	2014	115.849	243.116	11.5977
YLDs (Years Lived with Disability)	Global	Female	Age-standardized	LBP attributable to high BMI	Rate	2015	117.366	246.133	11.7236
YLDs (Years Lived with Disability)	Global	Female	Age-standardized	LBP attributable to high BMI	Rate	2016	118.878	249.658	11.8884
YLDs (Years Lived with Disability)	Global	Female	Age-standardized	LBP attributable to high BMI	Rate	2017	120.512	253.709	12.0685
YLDs (Years Lived with Disability)	Global	Female	Age-standardized	LBP attributable to high BMI	Rate	2018	122.136	257.156	12.2219
YLDs (Years Lived with Disability)	Global	Female	Age-standardized	LBP attributable to high BMI	Rate	2019	123.678	260.232	12.3563
YLDs (Years Lived with Disability)	Global	Female	Age-standardized	LBP attributable to high BMI	Rate	2020	124.711	262.301	12.4755
YLDs (Years Lived with Disability)	Global	Female	Age-standardized	LBP attributable to high BMI	Rate	2021	126.294	266.015	12.6257
YLDs (Years Lived with Disability)	Global	Male	Age-standardized	LBP attributable to high BMI	Rate	1990	46.5712	96.2541	4.84154
YLDs (Years Lived with Disability)	Global	Male	Age-standardized	LBP attributable to high BMI	Rate	1991	46.8695	96.8442	4.87192
YLDs (Years Lived with Disability)	Global	Male	Age-standardized	LBP attributable to high BMI	Rate	1992	47.2315	97.6302	4.90375
YLDs (Years Lived with Disability)	Global	Male	Age-standardized	LBP attributable to high BMI	Rate	1993	47.6483	98.4425	4.93079
YLDs (Years Lived with Disability)	Global	Male	Age-standardized	LBP attributable to high BMI	Rate	1994	48.1166	99.4825	4.9676
YLDs (Years Lived with Disability)	Global	Male	Age-standardized	LBP attributable to high BMI	Rate	1995	48.6832	100.742	4.99857
YLDs (Years Lived with Disability)	Global	Male	Age-standardized	LBP attributable to high BMI	Rate	1996	49.2903	102.021	5.05984
YLDs (Years Lived with Disability)	Global	Male	Age-standardized	LBP attributable to high BMI	Rate	1997	49.9366	103.268	5.12746
YLDs (Years Lived with Disability)	Global	Male	Age-standardized	LBP attributable to high BMI	Rate	1998	50.5943	104.597	5.19388
YLDs (Years Lived with Disability)	Global	Male	Age-standardized	LBP attributable to high BMI	Rate	1999	51.2539	105.903	5.25161
YLDs (Years Lived with Disability)	Global	Male	Age-standardized	LBP attributable to high BMI	Rate	2000	51.9752	107.397	5.3085
YLDs (Years Lived with Disability)	Global	Male	Age-standardized	LBP attributable to high BMI	Rate	2001	52.7343	109.095	5.37638
YLDs (Years Lived with Disability)	Global	Male	Age-standardized	LBP attributable to high BMI	Rate	2002	53.5556	110.801	5.46395
YLDs (Years Lived with Disability)	Global	Male	Age-standardized	LBP attributable to high BMI	Rate	2003	54.3796	112.661	5.55084
YLDs (Years Lived with Disability)	Global	Male	Age-standardized	LBP attributable to high BMI	Rate	2004	55.1759	114.397	5.6239
YLDs (Years Lived with Disability)	Global	Male	Age-standardized	LBP attributable to high BMI	Rate	2005	55.9281	116.069	5.68468
YLDs (Years Lived with Disability)	Global	Male	Age-standardized	LBP attributable to high BMI	Rate	2006	56.6567	117.386	5.75736
YLDs (Years Lived with Disability)	Global	Male	Age-standardized	LBP attributable to high BMI	Rate	2007	57.4469	118.92	5.83149
YLDs (Years Lived with Disability)	Global	Male	Age-standardized	LBP attributable to high BMI	Rate	2008	58.2471	120.376	5.91638
YLDs (Years Lived with Disability)	Global	Male	Age-standardized	LBP attributable to high BMI	Rate	2009	59.0297	121.891	5.98505
YLDs (Years Lived with Disability)	Global	Male	Age-standardized	LBP attributable to high BMI	Rate	2010	59.7788	123.173	6.03696
YLDs (Years Lived with Disability)	Global	Male	Age-standardized	LBP attributable to high BMI	Rate	2011	60.5231	124.357	6.10456
YLDs (Years Lived with Disability)	Global	Male	Age-standardized	LBP attributable to high BMI	Rate	2012	61.3109	125.943	6.18387
YLDs (Years Lived with Disability)	Global	Male	Age-standardized	LBP attributable to high BMI	Rate	2013	62.1007	127.249	6.25817
YLDs (Years Lived with Disability)	Global	Male	Age-standardized	LBP attributable to high BMI	Rate	2014	62.8778	128.932	6.34388
YLDs (Years Lived with Disability)	Global	Male	Age-standardized	LBP attributable to high BMI	Rate	2015	63.6346	130.446	6.40313
YLDs (Years Lived with Disability)	Global	Male	Age-standardized	LBP attributable to high BMI	Rate	2016	64.3209	132.088	6.47287
YLDs (Years Lived with Disability)	Global	Male	Age-standardized	LBP attributable to high BMI	Rate	2017	64.9562	133.516	6.54
YLDs (Years Lived with Disability)	Global	Male	Age-standardized	LBP attributable to high BMI	Rate	2018	65.5803	134.777	6.60698
YLDs (Years Lived with Disability)	Global	Male	Age-standardized	LBP attributable to high BMI	Rate	2019	66.2336	136.286	6.66591
YLDs (Years Lived with Disability)	Global	Male	Age-standardized	LBP attributable to high BMI	Rate	2020	67.0273	137.621	6.71056
YLDs (Years Lived with Disability)	Global	Male	Age-standardized	LBP attributable to high BMI	Rate	2021	67.5633	138.873	6.78416
YLDs (Years Lived with Disability)	Southeast Asia, East Asia, and Oceania	Both	All ages	LBP attributable to high BMI	Number	1990	328163	679716	39129.9
YLDs (Years Lived with Disability)	Southeast Asia, East Asia, and Oceania	Both	All ages	LBP attributable to high BMI	Number	1991	332724	686376	39551.6
YLDs (Years Lived with Disability)	Southeast Asia, East Asia, and Oceania	Both	All ages	LBP attributable to high BMI	Number	1992	337967	696482	40005.7
YLDs (Years Lived with Disability)	Southeast Asia, East Asia, and Oceania	Both	All ages	LBP attributable to high BMI	Number	1993	345007	707515	40649
YLDs (Years Lived with Disability)	Southeast Asia, East Asia, and Oceania	Both	All ages	LBP attributable to high BMI	Number	1994	355393	728347	41609.4
YLDs (Years Lived with Disability)	Southeast Asia, East Asia, and Oceania	Both	All ages	LBP attributable to high BMI	Number	1995	370026	755984	43070.8
YLDs (Years Lived with Disability)	Southeast Asia, East Asia, and Oceania	Both	All ages	LBP attributable to high BMI	Number	1996	388599	794035	45123.2
YLDs (Years Lived with Disability)	Southeast Asia, East Asia, and Oceania	Both	All ages	LBP attributable to high BMI	Number	1997	408672	834456	47372.3
YLDs (Years Lived with Disability)	Southeast Asia, East Asia, and Oceania	Both	All ages	LBP attributable to high BMI	Number	1998	430186	878151	49679.2
YLDs (Years Lived with Disability)	Southeast Asia, East Asia, and Oceania	Both	All ages	LBP attributable to high BMI	Number	1999	453445	924021	51987.5
YLDs (Years Lived with Disability)	Southeast Asia, East Asia, and Oceania	Both	All ages	LBP attributable to high BMI	Number	2000	477972	974437	54369.1
YLDs (Years Lived with Disability)	Southeast Asia, East Asia, and Oceania	Both	All ages	LBP attributable to high BMI	Number	2001	504189	1.02709e+06	56891.2
YLDs (Years Lived with Disability)	Southeast Asia, East Asia, and Oceania	Both	All ages	LBP attributable to high BMI	Number	2002	532469	1.08283e+06	59746.6
YLDs (Years Lived with Disability)	Southeast Asia, East Asia, and Oceania	Both	All ages	LBP attributable to high BMI	Number	2003	562561	1.14376e+06	62553.3
YLDs (Years Lived with Disability)	Southeast Asia, East Asia, and Oceania	Both	All ages	LBP attributable to high BMI	Number	2004	594645	1.21196e+06	65593.1
YLDs (Years Lived with Disability)	Southeast Asia, East Asia, and Oceania	Both	All ages	LBP attributable to high BMI	Number	2005	628386	1.28285e+06	68778.3
YLDs (Years Lived with Disability)	Southeast Asia, East Asia, and Oceania	Both	All ages	LBP attributable to high BMI	Number	2006	664744	1.35998e+06	72497.6
YLDs (Years Lived with Disability)	Southeast Asia, East Asia, and Oceania	Both	All ages	LBP attributable to high BMI	Number	2007	703730	1.44858e+06	76432.4
YLDs (Years Lived with Disability)	Southeast Asia, East Asia, and Oceania	Both	All ages	LBP attributable to high BMI	Number	2008	745077	1.54073e+06	80234.7
YLDs (Years Lived with Disability)	Southeast Asia, East Asia, and Oceania	Both	All ages	LBP attributable to high BMI	Number	2009	789020	1.63901e+06	84532.2
YLDs (Years Lived with Disability)	Southeast Asia, East Asia, and Oceania	Both	All ages	LBP attributable to high BMI	Number	2010	834065	1.73821e+06	88681.1
YLDs (Years Lived with Disability)	Southeast Asia, East Asia, and Oceania	Both	All ages	LBP attributable to high BMI	Number	2011	881291	1.83089e+06	93148
YLDs (Years Lived with Disability)	Southeast Asia, East Asia, and Oceania	Both	All ages	LBP attributable to high BMI	Number	2012	931372	1.93437e+06	98281
YLDs (Years Lived with Disability)	Southeast Asia, East Asia, and Oceania	Both	All ages	LBP attributable to high BMI	Number	2013	983959	2.04367e+06	103234
YLDs (Years Lived with Disability)	Southeast Asia, East Asia, and Oceania	Both	All ages	LBP attributable to high BMI	Number	2014	1.03867e+06	2.15606e+06	108409
YLDs (Years Lived with Disability)	Southeast Asia, East Asia, and Oceania	Both	All ages	LBP attributable to high BMI	Number	2015	1.09418e+06	2.26701e+06	113812
YLDs (Years Lived with Disability)	Southeast Asia, East Asia, and Oceania	Both	All ages	LBP attributable to high BMI	Number	2016	1.15268e+06	2.39095e+06	119626
YLDs (Years Lived with Disability)	Southeast Asia, East Asia, and Oceania	Both	All ages	LBP attributable to high BMI	Number	2017	1.21485e+06	2.52592e+06	125754
YLDs (Years Lived with Disability)	Southeast Asia, East Asia, and Oceania	Both	All ages	LBP attributable to high BMI	Number	2018	1.27843e+06	2.66476e+06	132083
YLDs (Years Lived with Disability)	Southeast Asia, East Asia, and Oceania	Both	All ages	LBP attributable to high BMI	Number	2019	1.34007e+06	2.79596e+06	137578
YLDs (Years Lived with Disability)	Southeast Asia, East Asia, and Oceania	Both	All ages	LBP attributable to high BMI	Number	2020	1.40015e+06	2.94358e+06	143323
YLDs (Years Lived with Disability)	Southeast Asia, East Asia, and Oceania	Both	All ages	LBP attributable to high BMI	Number	2021	1.4607e+06	3.06774e+06	149004
YLDs (Years Lived with Disability)	High-income	Both	All ages	LBP attributable to high BMI	Number	1990	1.27217e+06	2.65191e+06	124875
YLDs (Years Lived with Disability)	High-income	Both	All ages	LBP attributable to high BMI	Number	1991	1.29886e+06	2.7107e+06	127559
YLDs (Years Lived with Disability)	High-income	Both	All ages	LBP attributable to high BMI	Number	1992	1.32683e+06	2.76327e+06	130213
YLDs (Years Lived with Disability)	High-income	Both	All ages	LBP attributable to high BMI	Number	1993	1.3556e+06	2.82894e+06	132965
YLDs (Years Lived with Disability)	High-income	Both	All ages	LBP attributable to high BMI	Number	1994	1.38573e+06	2.89457e+06	135786
YLDs (Years Lived with Disability)	High-income	Both	All ages	LBP attributable to high BMI	Number	1995	1.41778e+06	2.9654e+06	138445
YLDs (Years Lived with Disability)	High-income	Both	All ages	LBP attributable to high BMI	Number	1996	1.4518e+06	3.03538e+06	141673
YLDs (Years Lived with Disability)	High-income	Both	All ages	LBP attributable to high BMI	Number	1997	1.48837e+06	3.11444e+06	145193
YLDs (Years Lived with Disability)	High-income	Both	All ages	LBP attributable to high BMI	Number	1998	1.52677e+06	3.19578e+06	149129
YLDs (Years Lived with Disability)	High-income	Both	All ages	LBP attributable to high BMI	Number	1999	1.56624e+06	3.27929e+06	152905
YLDs (Years Lived with Disability)	High-income	Both	All ages	LBP attributable to high BMI	Number	2000	1.60743e+06	3.36136e+06	156731
YLDs (Years Lived with Disability)	High-income	Both	All ages	LBP attributable to high BMI	Number	2001	1.65162e+06	3.44631e+06	160946
YLDs (Years Lived with Disability)	High-income	Both	All ages	LBP attributable to high BMI	Number	2002	1.70022e+06	3.54334e+06	165893
YLDs (Years Lived with Disability)	High-income	Both	All ages	LBP attributable to high BMI	Number	2003	1.75034e+06	3.64949e+06	171307
YLDs (Years Lived with Disability)	High-income	Both	All ages	LBP attributable to high BMI	Number	2004	1.79951e+06	3.74885e+06	176255
YLDs (Years Lived with Disability)	High-income	Both	All ages	LBP attributable to high BMI	Number	2005	1.84452e+06	3.8406e+06	180485
YLDs (Years Lived with Disability)	High-income	Both	All ages	LBP attributable to high BMI	Number	2006	1.88641e+06	3.92179e+06	184747
YLDs (Years Lived with Disability)	High-income	Both	All ages	LBP attributable to high BMI	Number	2007	1.9285e+06	4.00561e+06	189384
YLDs (Years Lived with Disability)	High-income	Both	All ages	LBP attributable to high BMI	Number	2008	1.97029e+06	4.08324e+06	193803
YLDs (Years Lived with Disability)	High-income	Both	All ages	LBP attributable to high BMI	Number	2009	2.01149e+06	4.17285e+06	198139
YLDs (Years Lived with Disability)	High-income	Both	All ages	LBP attributable to high BMI	Number	2010	2.05214e+06	4.24285e+06	202022
YLDs (Years Lived with Disability)	High-income	Both	All ages	LBP attributable to high BMI	Number	2011	2.09247e+06	4.32522e+06	206284
YLDs (Years Lived with Disability)	High-income	Both	All ages	LBP attributable to high BMI	Number	2012	2.13382e+06	4.40901e+06	210690
YLDs (Years Lived with Disability)	High-income	Both	All ages	LBP attributable to high BMI	Number	2013	2.17552e+06	4.4952e+06	215556
YLDs (Years Lived with Disability)	High-income	Both	All ages	LBP attributable to high BMI	Number	2014	2.21736e+06	4.57701e+06	220336
YLDs (Years Lived with Disability)	High-income	Both	All ages	LBP attributable to high BMI	Number	2015	2.25895e+06	4.66952e+06	224265
YLDs (Years Lived with Disability)	High-income	Both	All ages	LBP attributable to high BMI	Number	2016	2.30169e+06	4.75763e+06	229167
YLDs (Years Lived with Disability)	High-income	Both	All ages	LBP attributable to high BMI	Number	2017	2.3468e+06	4.84877e+06	234272
YLDs (Years Lived with Disability)	High-income	Both	All ages	LBP attributable to high BMI	Number	2018	2.39144e+06	4.94171e+06	239457
YLDs (Years Lived with Disability)	High-income	Both	All ages	LBP attributable to high BMI	Number	2019	2.43333e+06	5.02889e+06	244071
YLDs (Years Lived with Disability)	High-income	Both	All ages	LBP attributable to high BMI	Number	2020	2.45172e+06	5.04842e+06	245656
YLDs (Years Lived with Disability)	High-income	Both	All ages	LBP attributable to high BMI	Number	2021	2.49527e+06	5.1357e+06	250649
YLDs (Years Lived with Disability)	Central Europe, Eastern Europe, and Central Asia	Both	All ages	LBP attributable to high BMI	Number	1990	737551	1.5479e+06	71920.5
YLDs (Years Lived with Disability)	Central Europe, Eastern Europe, and Central Asia	Both	All ages	LBP attributable to high BMI	Number	1991	749205	1.57676e+06	73326.1
YLDs (Years Lived with Disability)	Central Europe, Eastern Europe, and Central Asia	Both	All ages	LBP attributable to high BMI	Number	1992	761250	1.6038e+06	74726.9
YLDs (Years Lived with Disability)	Central Europe, Eastern Europe, and Central Asia	Both	All ages	LBP attributable to high BMI	Number	1993	772524	1.6267e+06	76064.5
YLDs (Years Lived with Disability)	Central Europe, Eastern Europe, and Central Asia	Both	All ages	LBP attributable to high BMI	Number	1994	783429	1.64712e+06	77173.6
YLDs (Years Lived with Disability)	Central Europe, Eastern Europe, and Central Asia	Both	All ages	LBP attributable to high BMI	Number	1995	794859	1.66805e+06	78317.6
YLDs (Years Lived with Disability)	Central Europe, Eastern Europe, and Central Asia	Both	All ages	LBP attributable to high BMI	Number	1996	808063	1.69352e+06	79677.5
YLDs (Years Lived with Disability)	Central Europe, Eastern Europe, and Central Asia	Both	All ages	LBP attributable to high BMI	Number	1997	823081	1.72307e+06	81423.4
YLDs (Years Lived with Disability)	Central Europe, Eastern Europe, and Central Asia	Both	All ages	LBP attributable to high BMI	Number	1998	838157	1.7528e+06	82845
YLDs (Years Lived with Disability)	Central Europe, Eastern Europe, and Central Asia	Both	All ages	LBP attributable to high BMI	Number	1999	852681	1.78189e+06	84231.3
YLDs (Years Lived with Disability)	Central Europe, Eastern Europe, and Central Asia	Both	All ages	LBP attributable to high BMI	Number	2000	866855	1.80909e+06	85244.1
YLDs (Years Lived with Disability)	Central Europe, Eastern Europe, and Central Asia	Both	All ages	LBP attributable to high BMI	Number	2001	880938	1.83574e+06	86612.5
YLDs (Years Lived with Disability)	Central Europe, Eastern Europe, and Central Asia	Both	All ages	LBP attributable to high BMI	Number	2002	895276	1.85994e+06	88056.1
YLDs (Years Lived with Disability)	Central Europe, Eastern Europe, and Central Asia	Both	All ages	LBP attributable to high BMI	Number	2003	908941	1.88184e+06	89632.4
YLDs (Years Lived with Disability)	Central Europe, Eastern Europe, and Central Asia	Both	All ages	LBP attributable to high BMI	Number	2004	922429	1.91238e+06	91079.8
YLDs (Years Lived with Disability)	Central Europe, Eastern Europe, and Central Asia	Both	All ages	LBP attributable to high BMI	Number	2005	935878	1.93342e+06	92235.8
YLDs (Years Lived with Disability)	Central Europe, Eastern Europe, and Central Asia	Both	All ages	LBP attributable to high BMI	Number	2006	949493	1.954e+06	93495.3
YLDs (Years Lived with Disability)	Central Europe, Eastern Europe, and Central Asia	Both	All ages	LBP attributable to high BMI	Number	2007	964101	1.97646e+06	94980.9
YLDs (Years Lived with Disability)	Central Europe, Eastern Europe, and Central Asia	Both	All ages	LBP attributable to high BMI	Number	2008	978677	1.99943e+06	96568.3
YLDs (Years Lived with Disability)	Central Europe, Eastern Europe, and Central Asia	Both	All ages	LBP attributable to high BMI	Number	2009	993903	2.03396e+06	98109.1
YLDs (Years Lived with Disability)	Central Europe, Eastern Europe, and Central Asia	Both	All ages	LBP attributable to high BMI	Number	2010	1.00945e+06	2.06407e+06	99576.1
YLDs (Years Lived with Disability)	Central Europe, Eastern Europe, and Central Asia	Both	All ages	LBP attributable to high BMI	Number	2011	1.02609e+06	2.10121e+06	101111
YLDs (Years Lived with Disability)	Central Europe, Eastern Europe, and Central Asia	Both	All ages	LBP attributable to high BMI	Number	2012	1.04379e+06	2.13981e+06	102856
YLDs (Years Lived with Disability)	Central Europe, Eastern Europe, and Central Asia	Both	All ages	LBP attributable to high BMI	Number	2013	1.06126e+06	2.17992e+06	104696
YLDs (Years Lived with Disability)	Central Europe, Eastern Europe, and Central Asia	Both	All ages	LBP attributable to high BMI	Number	2014	1.07842e+06	2.21895e+06	106579
YLDs (Years Lived with Disability)	Central Europe, Eastern Europe, and Central Asia	Both	All ages	LBP attributable to high BMI	Number	2015	1.09452e+06	2.2579e+06	108163
YLDs (Years Lived with Disability)	Central Europe, Eastern Europe, and Central Asia	Both	All ages	LBP attributable to high BMI	Number	2016	1.10932e+06	2.28737e+06	109830
YLDs (Years Lived with Disability)	Central Europe, Eastern Europe, and Central Asia	Both	All ages	LBP attributable to high BMI	Number	2017	1.12306e+06	2.31598e+06	111742
YLDs (Years Lived with Disability)	Central Europe, Eastern Europe, and Central Asia	Both	All ages	LBP attributable to high BMI	Number	2018	1.13631e+06	2.34784e+06	113274
YLDs (Years Lived with Disability)	Central Europe, Eastern Europe, and Central Asia	Both	All ages	LBP attributable to high BMI	Number	2019	1.14968e+06	2.37425e+06	115015
YLDs (Years Lived with Disability)	Central Europe, Eastern Europe, and Central Asia	Both	All ages	LBP attributable to high BMI	Number	2020	1.16165e+06	2.39477e+06	116811
YLDs (Years Lived with Disability)	Central Europe, Eastern Europe, and Central Asia	Both	All ages	LBP attributable to high BMI	Number	2021	1.16814e+06	2.40812e+06	117798
YLDs (Years Lived with Disability)	Latin America and Caribbean	Both	All ages	LBP attributable to high BMI	Number	1990	248302	524844	24318.8
YLDs (Years Lived with Disability)	Latin America and Caribbean	Both	All ages	LBP attributable to high BMI	Number	1991	259889	548714	25475.1
YLDs (Years Lived with Disability)	Latin America and Caribbean	Both	All ages	LBP attributable to high BMI	Number	1992	272079	573050	26663.7
YLDs (Years Lived with Disability)	Latin America and Caribbean	Both	All ages	LBP attributable to high BMI	Number	1993	284848	598521	27921.6
YLDs (Years Lived with Disability)	Latin America and Caribbean	Both	All ages	LBP attributable to high BMI	Number	1994	298265	626996	29147.7
YLDs (Years Lived with Disability)	Latin America and Caribbean	Both	All ages	LBP attributable to high BMI	Number	1995	312168	655815	30424
YLDs (Years Lived with Disability)	Latin America and Caribbean	Both	All ages	LBP attributable to high BMI	Number	1996	326778	686979	31730.8
YLDs (Years Lived with Disability)	Latin America and Caribbean	Both	All ages	LBP attributable to high BMI	Number	1997	342085	718926	33157.9
YLDs (Years Lived with Disability)	Latin America and Caribbean	Both	All ages	LBP attributable to high BMI	Number	1998	357864	753710	34557.1
YLDs (Years Lived with Disability)	Latin America and Caribbean	Both	All ages	LBP attributable to high BMI	Number	1999	374199	787351	36073.1
YLDs (Years Lived with Disability)	Latin America and Caribbean	Both	All ages	LBP attributable to high BMI	Number	2000	390957	823684	37592.7
YLDs (Years Lived with Disability)	Latin America and Caribbean	Both	All ages	LBP attributable to high BMI	Number	2001	408624	862710	39220.2
YLDs (Years Lived with Disability)	Latin America and Caribbean	Both	All ages	LBP attributable to high BMI	Number	2002	427063	904217	40972.1
YLDs (Years Lived with Disability)	Latin America and Caribbean	Both	All ages	LBP attributable to high BMI	Number	2003	446183	946984	42901.4
YLDs (Years Lived with Disability)	Latin America and Caribbean	Both	All ages	LBP attributable to high BMI	Number	2004	465800	990755	44866
YLDs (Years Lived with Disability)	Latin America and Caribbean	Both	All ages	LBP attributable to high BMI	Number	2005	486010	1.03515e+06	46691.7
YLDs (Years Lived with Disability)	Latin America and Caribbean	Both	All ages	LBP attributable to high BMI	Number	2006	506987	1.07812e+06	48697.7
YLDs (Years Lived with Disability)	Latin America and Caribbean	Both	All ages	LBP attributable to high BMI	Number	2007	528816	1.12494e+06	50940.2
YLDs (Years Lived with Disability)	Latin America and Caribbean	Both	All ages	LBP attributable to high BMI	Number	2008	551446	1.17453e+06	53184.9
YLDs (Years Lived with Disability)	Latin America and Caribbean	Both	All ages	LBP attributable to high BMI	Number	2009	574539	1.22488e+06	55502.1
YLDs (Years Lived with Disability)	Latin America and Caribbean	Both	All ages	LBP attributable to high BMI	Number	2010	597872	1.2756e+06	57860.8
YLDs (Years Lived with Disability)	Latin America and Caribbean	Both	All ages	LBP attributable to high BMI	Number	2011	621677	1.32094e+06	60238.5
YLDs (Years Lived with Disability)	Latin America and Caribbean	Both	All ages	LBP attributable to high BMI	Number	2012	646345	1.36553e+06	62787.9
YLDs (Years Lived with Disability)	Latin America and Caribbean	Both	All ages	LBP attributable to high BMI	Number	2013	671740	1.41679e+06	65308.8
YLDs (Years Lived with Disability)	Latin America and Caribbean	Both	All ages	LBP attributable to high BMI	Number	2014	698014	1.46793e+06	68121.6
YLDs (Years Lived with Disability)	Latin America and Caribbean	Both	All ages	LBP attributable to high BMI	Number	2015	725257	1.51555e+06	70845.3
YLDs (Years Lived with Disability)	Latin America and Caribbean	Both	All ages	LBP attributable to high BMI	Number	2016	755724	1.57878e+06	73741.2
YLDs (Years Lived with Disability)	Latin America and Caribbean	Both	All ages	LBP attributable to high BMI	Number	2017	790090	1.64854e+06	77263.1
YLDs (Years Lived with Disability)	Latin America and Caribbean	Both	All ages	LBP attributable to high BMI	Number	2018	824836	1.71758e+06	80588.4
YLDs (Years Lived with Disability)	Latin America and Caribbean	Both	All ages	LBP attributable to high BMI	Number	2019	856491	1.78255e+06	83635
YLDs (Years Lived with Disability)	Latin America and Caribbean	Both	All ages	LBP attributable to high BMI	Number	2020	880849	1.83209e+06	85824.9
YLDs (Years Lived with Disability)	Latin America and Caribbean	Both	All ages	LBP attributable to high BMI	Number	2021	905799	1.8765e+06	88652.9
YLDs (Years Lived with Disability)	South Asia	Both	All ages	LBP attributable to high BMI	Number	1990	151159	302155	16625.8
YLDs (Years Lived with Disability)	South Asia	Both	All ages	LBP attributable to high BMI	Number	1991	158871	318657	17420.8
YLDs (Years Lived with Disability)	South Asia	Both	All ages	LBP attributable to high BMI	Number	1992	167129	335178	18328.6
YLDs (Years Lived with Disability)	South Asia	Both	All ages	LBP attributable to high BMI	Number	1993	175841	352924	19174.3
YLDs (Years Lived with Disability)	South Asia	Both	All ages	LBP attributable to high BMI	Number	1994	184994	372330	20021.1
YLDs (Years Lived with Disability)	South Asia	Both	All ages	LBP attributable to high BMI	Number	1995	194394	394026	20801.5
YLDs (Years Lived with Disability)	South Asia	Both	All ages	LBP attributable to high BMI	Number	1996	203130	414293	21640.3
YLDs (Years Lived with Disability)	South Asia	Both	All ages	LBP attributable to high BMI	Number	1997	210056	431016	22310.2
YLDs (Years Lived with Disability)	South Asia	Both	All ages	LBP attributable to high BMI	Number	1998	216441	445316	22910.2
YLDs (Years Lived with Disability)	South Asia	Both	All ages	LBP attributable to high BMI	Number	1999	223984	460296	23700.9
YLDs (Years Lived with Disability)	South Asia	Both	All ages	LBP attributable to high BMI	Number	2000	234844	482777	24529.8
YLDs (Years Lived with Disability)	South Asia	Both	All ages	LBP attributable to high BMI	Number	2001	249261	513527	25929.9
YLDs (Years Lived with Disability)	South Asia	Both	All ages	LBP attributable to high BMI	Number	2002	265836	549834	27646.2
YLDs (Years Lived with Disability)	South Asia	Both	All ages	LBP attributable to high BMI	Number	2003	284122	588354	29462.5
YLDs (Years Lived with Disability)	South Asia	Both	All ages	LBP attributable to high BMI	Number	2004	303701	629035	31200
YLDs (Years Lived with Disability)	South Asia	Both	All ages	LBP attributable to high BMI	Number	2005	324103	668239	33035.5
YLDs (Years Lived with Disability)	South Asia	Both	All ages	LBP attributable to high BMI	Number	2006	346015	713849	35155.4
YLDs (Years Lived with Disability)	South Asia	Both	All ages	LBP attributable to high BMI	Number	2007	369936	759388	37392.6
YLDs (Years Lived with Disability)	South Asia	Both	All ages	LBP attributable to high BMI	Number	2008	395388	808254	39893.1
YLDs (Years Lived with Disability)	South Asia	Both	All ages	LBP attributable to high BMI	Number	2009	422003	859282	42128.9
YLDs (Years Lived with Disability)	South Asia	Both	All ages	LBP attributable to high BMI	Number	2010	449227	912704	44401.2
YLDs (Years Lived with Disability)	South Asia	Both	All ages	LBP attributable to high BMI	Number	2011	479217	975728	47201.2
YLDs (Years Lived with Disability)	South Asia	Both	All ages	LBP attributable to high BMI	Number	2012	513375	1.04926e+06	50298.8
YLDs (Years Lived with Disability)	South Asia	Both	All ages	LBP attributable to high BMI	Number	2013	550100	1.12566e+06	53713.9
YLDs (Years Lived with Disability)	South Asia	Both	All ages	LBP attributable to high BMI	Number	2014	586726	1.20335e+06	57073
YLDs (Years Lived with Disability)	South Asia	Both	All ages	LBP attributable to high BMI	Number	2015	620860	1.27664e+06	60069.6
YLDs (Years Lived with Disability)	South Asia	Both	All ages	LBP attributable to high BMI	Number	2016	649098	1.33633e+06	62744.5
YLDs (Years Lived with Disability)	South Asia	Both	All ages	LBP attributable to high BMI	Number	2017	672368	1.38436e+06	65051.9
YLDs (Years Lived with Disability)	South Asia	Both	All ages	LBP attributable to high BMI	Number	2018	695156	1.42982e+06	67227.6
YLDs (Years Lived with Disability)	South Asia	Both	All ages	LBP attributable to high BMI	Number	2019	723099	1.48091e+06	69911.9
YLDs (Years Lived with Disability)	South Asia	Both	All ages	LBP attributable to high BMI	Number	2020	765433	1.56891e+06	73331
YLDs (Years Lived with Disability)	South Asia	Both	All ages	LBP attributable to high BMI	Number	2021	796921	1.63533e+06	76445.3
YLDs (Years Lived with Disability)	Sub-Saharan Africa	Both	All ages	LBP attributable to high BMI	Number	1990	118282	240805	12538.1
YLDs (Years Lived with Disability)	Sub-Saharan Africa	Both	All ages	LBP attributable to high BMI	Number	1991	123590	252269	13103.1
YLDs (Years Lived with Disability)	Sub-Saharan Africa	Both	All ages	LBP attributable to high BMI	Number	1992	129240	264737	13650.9
YLDs (Years Lived with Disability)	Sub-Saharan Africa	Both	All ages	LBP attributable to high BMI	Number	1993	135197	277160	14225.3
YLDs (Years Lived with Disability)	Sub-Saharan Africa	Both	All ages	LBP attributable to high BMI	Number	1994	141286	289995	14809.7
YLDs (Years Lived with Disability)	Sub-Saharan Africa	Both	All ages	LBP attributable to high BMI	Number	1995	147540	302704	15391.7
YLDs (Years Lived with Disability)	Sub-Saharan Africa	Both	All ages	LBP attributable to high BMI	Number	1996	154471	317066	16101.4
YLDs (Years Lived with Disability)	Sub-Saharan Africa	Both	All ages	LBP attributable to high BMI	Number	1997	161900	332930	16863
YLDs (Years Lived with Disability)	Sub-Saharan Africa	Both	All ages	LBP attributable to high BMI	Number	1998	169611	349172	17683.8
YLDs (Years Lived with Disability)	Sub-Saharan Africa	Both	All ages	LBP attributable to high BMI	Number	1999	177543	364806	18428.4
YLDs (Years Lived with Disability)	Sub-Saharan Africa	Both	All ages	LBP attributable to high BMI	Number	2000	185617	382003	19129.9
YLDs (Years Lived with Disability)	Sub-Saharan Africa	Both	All ages	LBP attributable to high BMI	Number	2001	194135	399114	19999.1
YLDs (Years Lived with Disability)	Sub-Saharan Africa	Both	All ages	LBP attributable to high BMI	Number	2002	203136	416586	20902.5
YLDs (Years Lived with Disability)	Sub-Saharan Africa	Both	All ages	LBP attributable to high BMI	Number	2003	212492	435337	21878
YLDs (Years Lived with Disability)	Sub-Saharan Africa	Both	All ages	LBP attributable to high BMI	Number	2004	222189	453514	22795.3
YLDs (Years Lived with Disability)	Sub-Saharan Africa	Both	All ages	LBP attributable to high BMI	Number	2005	232211	473937	23695.8
YLDs (Years Lived with Disability)	Sub-Saharan Africa	Both	All ages	LBP attributable to high BMI	Number	2006	242705	495422	24779.1
YLDs (Years Lived with Disability)	Sub-Saharan Africa	Both	All ages	LBP attributable to high BMI	Number	2007	253859	519521	25980.6
YLDs (Years Lived with Disability)	Sub-Saharan Africa	Both	All ages	LBP attributable to high BMI	Number	2008	265616	544017	27177.9
YLDs (Years Lived with Disability)	Sub-Saharan Africa	Both	All ages	LBP attributable to high BMI	Number	2009	278003	569436	28360.8
YLDs (Years Lived with Disability)	Sub-Saharan Africa	Both	All ages	LBP attributable to high BMI	Number	2010	291090	596365	29602.9
YLDs (Years Lived with Disability)	Sub-Saharan Africa	Both	All ages	LBP attributable to high BMI	Number	2011	304815	626048	30911.2
YLDs (Years Lived with Disability)	Sub-Saharan Africa	Both	All ages	LBP attributable to high BMI	Number	2012	319186	656432	32339.5
YLDs (Years Lived with Disability)	Sub-Saharan Africa	Both	All ages	LBP attributable to high BMI	Number	2013	334345	691056	33741.5
YLDs (Years Lived with Disability)	Sub-Saharan Africa	Both	All ages	LBP attributable to high BMI	Number	2014	350457	723632	35289.3
YLDs (Years Lived with Disability)	Sub-Saharan Africa	Both	All ages	LBP attributable to high BMI	Number	2015	367755	760175	36817.8
YLDs (Years Lived with Disability)	Sub-Saharan Africa	Both	All ages	LBP attributable to high BMI	Number	2016	386696	799429	38653.3
YLDs (Years Lived with Disability)	Sub-Saharan Africa	Both	All ages	LBP attributable to high BMI	Number	2017	407240	844074	40736.3
YLDs (Years Lived with Disability)	Sub-Saharan Africa	Both	All ages	LBP attributable to high BMI	Number	2018	429179	890595	42799.7
YLDs (Years Lived with Disability)	Sub-Saharan Africa	Both	All ages	LBP attributable to high BMI	Number	2019	452302	937084	44709.3
YLDs (Years Lived with Disability)	Sub-Saharan Africa	Both	All ages	LBP attributable to high BMI	Number	2020	475643	987194	47009.9
YLDs (Years Lived with Disability)	Sub-Saharan Africa	Both	All ages	LBP attributable to high BMI	Number	2021	499405	1.04106e+06	49110.1
YLDs (Years Lived with Disability)	North Africa and Middle East	Both	All ages	LBP attributable to high BMI	Number	1990	230949	487952	22552.4
YLDs (Years Lived with Disability)	North Africa and Middle East	Both	All ages	LBP attributable to high BMI	Number	1991	242876	514218	23701.6
YLDs (Years Lived with Disability)	North Africa and Middle East	Both	All ages	LBP attributable to high BMI	Number	1992	255526	542050	24989.5
YLDs (Years Lived with Disability)	North Africa and Middle East	Both	All ages	LBP attributable to high BMI	Number	1993	268734	570395	26234.2
YLDs (Years Lived with Disability)	North Africa and Middle East	Both	All ages	LBP attributable to high BMI	Number	1994	282239	600668	27472.1
YLDs (Years Lived with Disability)	North Africa and Middle East	Both	All ages	LBP attributable to high BMI	Number	1995	296385	630193	28734.4
YLDs (Years Lived with Disability)	North Africa and Middle East	Both	All ages	LBP attributable to high BMI	Number	1996	311059	657986	30222.8
YLDs (Years Lived with Disability)	North Africa and Middle East	Both	All ages	LBP attributable to high BMI	Number	1997	326334	690766	31675
YLDs (Years Lived with Disability)	North Africa and Middle East	Both	All ages	LBP attributable to high BMI	Number	1998	342255	721720	33321.7
YLDs (Years Lived with Disability)	North Africa and Middle East	Both	All ages	LBP attributable to high BMI	Number	1999	359206	757891	34894.9
YLDs (Years Lived with Disability)	North Africa and Middle East	Both	All ages	LBP attributable to high BMI	Number	2000	376987	791041	36416.4
YLDs (Years Lived with Disability)	North Africa and Middle East	Both	All ages	LBP attributable to high BMI	Number	2001	395888	831162	38159.4
YLDs (Years Lived with Disability)	North Africa and Middle East	Both	All ages	LBP attributable to high BMI	Number	2002	415766	872473	40313.4
YLDs (Years Lived with Disability)	North Africa and Middle East	Both	All ages	LBP attributable to high BMI	Number	2003	436833	917311	42281.9
YLDs (Years Lived with Disability)	North Africa and Middle East	Both	All ages	LBP attributable to high BMI	Number	2004	458944	962428	44436.2
YLDs (Years Lived with Disability)	North Africa and Middle East	Both	All ages	LBP attributable to high BMI	Number	2005	482538	1.0128e+06	46672.2
YLDs (Years Lived with Disability)	North Africa and Middle East	Both	All ages	LBP attributable to high BMI	Number	2006	507822	1.06055e+06	49374.4
YLDs (Years Lived with Disability)	North Africa and Middle East	Both	All ages	LBP attributable to high BMI	Number	2007	534906	1.11784e+06	52138.8
YLDs (Years Lived with Disability)	North Africa and Middle East	Both	All ages	LBP attributable to high BMI	Number	2008	564085	1.17354e+06	55208.9
YLDs (Years Lived with Disability)	North Africa and Middle East	Both	All ages	LBP attributable to high BMI	Number	2009	594327	1.23424e+06	58146.4
YLDs (Years Lived with Disability)	North Africa and Middle East	Both	All ages	LBP attributable to high BMI	Number	2010	625070	1.29696e+06	61314.1
YLDs (Years Lived with Disability)	North Africa and Middle East	Both	All ages	LBP attributable to high BMI	Number	2011	657747	1.35406e+06	64475.3
YLDs (Years Lived with Disability)	North Africa and Middle East	Both	All ages	LBP attributable to high BMI	Number	2012	692994	1.42509e+06	68539.7
YLDs (Years Lived with Disability)	North Africa and Middle East	Both	All ages	LBP attributable to high BMI	Number	2013	729888	1.49829e+06	72372.8
YLDs (Years Lived with Disability)	North Africa and Middle East	Both	All ages	LBP attributable to high BMI	Number	2014	767338	1.57467e+06	76325.1
YLDs (Years Lived with Disability)	North Africa and Middle East	Both	All ages	LBP attributable to high BMI	Number	2015	805083	1.64764e+06	79987.7
YLDs (Years Lived with Disability)	North Africa and Middle East	Both	All ages	LBP attributable to high BMI	Number	2016	841868	1.71877e+06	84467.6
YLDs (Years Lived with Disability)	North Africa and Middle East	Both	All ages	LBP attributable to high BMI	Number	2017	878837	1.79691e+06	88490.9
YLDs (Years Lived with Disability)	North Africa and Middle East	Both	All ages	LBP attributable to high BMI	Number	2018	917187	1.86256e+06	92696.5
YLDs (Years Lived with Disability)	North Africa and Middle East	Both	All ages	LBP attributable to high BMI	Number	2019	958626	1.94193e+06	97314.6
YLDs (Years Lived with Disability)	North Africa and Middle East	Both	All ages	LBP attributable to high BMI	Number	2020	1.00036e+06	2.02597e+06	101944
YLDs (Years Lived with Disability)	North Africa and Middle East	Both	All ages	LBP attributable to high BMI	Number	2021	1.03753e+06	2.0927e+06	106623
YLDs (Years Lived with Disability)	Southeast Asia, East Asia, and Oceania	Both	Age-standardized	LBP attributable to high BMI	Rate	1990	23.7438	48.8937	2.85129
YLDs (Years Lived with Disability)	Southeast Asia, East Asia, and Oceania	Both	Age-standardized	LBP attributable to high BMI	Rate	1991	23.4358	48.1082	2.80632
YLDs (Years Lived with Disability)	Southeast Asia, East Asia, and Oceania	Both	Age-standardized	LBP attributable to high BMI	Rate	1992	23.2045	47.5021	2.76654
YLDs (Years Lived with Disability)	Southeast Asia, East Asia, and Oceania	Both	Age-standardized	LBP attributable to high BMI	Rate	1993	23.1137	47.0329	2.74218
YLDs (Years Lived with Disability)	Southeast Asia, East Asia, and Oceania	Both	Age-standardized	LBP attributable to high BMI	Rate	1994	23.2275	47.2748	2.73836
YLDs (Years Lived with Disability)	Southeast Asia, East Asia, and Oceania	Both	Age-standardized	LBP attributable to high BMI	Rate	1995	23.6211	47.9698	2.76844
YLDs (Years Lived with Disability)	Southeast Asia, East Asia, and Oceania	Both	Age-standardized	LBP attributable to high BMI	Rate	1996	24.2138	49.2002	2.82894
YLDs (Years Lived with Disability)	Southeast Asia, East Asia, and Oceania	Both	Age-standardized	LBP attributable to high BMI	Rate	1997	24.8629	50.4771	2.89754
YLDs (Years Lived with Disability)	Southeast Asia, East Asia, and Oceania	Both	Age-standardized	LBP attributable to high BMI	Rate	1998	25.5523	51.8712	2.97183
YLDs (Years Lived with Disability)	Southeast Asia, East Asia, and Oceania	Both	Age-standardized	LBP attributable to high BMI	Rate	1999	26.2793	53.2874	3.04545
YLDs (Years Lived with Disability)	Southeast Asia, East Asia, and Oceania	Both	Age-standardized	LBP attributable to high BMI	Rate	2000	27.0481	54.8746	3.11254
YLDs (Years Lived with Disability)	Southeast Asia, East Asia, and Oceania	Both	Age-standardized	LBP attributable to high BMI	Rate	2001	27.8429	56.4719	3.18008
YLDs (Years Lived with Disability)	Southeast Asia, East Asia, and Oceania	Both	Age-standardized	LBP attributable to high BMI	Rate	2002	28.6885	58.1174	3.26009
YLDs (Years Lived with Disability)	Southeast Asia, East Asia, and Oceania	Both	Age-standardized	LBP attributable to high BMI	Rate	2003	29.561	59.845	3.33103
YLDs (Years Lived with Disability)	Southeast Asia, East Asia, and Oceania	Both	Age-standardized	LBP attributable to high BMI	Rate	2004	30.4662	61.752	3.40295
YLDs (Years Lived with Disability)	Southeast Asia, East Asia, and Oceania	Both	Age-standardized	LBP attributable to high BMI	Rate	2005	31.4	63.5878	3.48148
YLDs (Years Lived with Disability)	Southeast Asia, East Asia, and Oceania	Both	Age-standardized	LBP attributable to high BMI	Rate	2006	32.3803	65.6004	3.57631
YLDs (Years Lived with Disability)	Southeast Asia, East Asia, and Oceania	Both	Age-standardized	LBP attributable to high BMI	Rate	2007	33.4109	68.0322	3.67232
YLDs (Years Lived with Disability)	Southeast Asia, East Asia, and Oceania	Both	Age-standardized	LBP attributable to high BMI	Rate	2008	34.476	70.463	3.75722
YLDs (Years Lived with Disability)	Southeast Asia, East Asia, and Oceania	Both	Age-standardized	LBP attributable to high BMI	Rate	2009	35.5881	73.1631	3.85619
YLDs (Years Lived with Disability)	Southeast Asia, East Asia, and Oceania	Both	Age-standardized	LBP attributable to high BMI	Rate	2010	36.7191	75.8924	3.94617
YLDs (Years Lived with Disability)	Southeast Asia, East Asia, and Oceania	Both	Age-standardized	LBP attributable to high BMI	Rate	2011	37.9091	78.407	4.04641
YLDs (Years Lived with Disability)	Southeast Asia, East Asia, and Oceania	Both	Age-standardized	LBP attributable to high BMI	Rate	2012	39.1641	81.3005	4.17146
YLDs (Years Lived with Disability)	Southeast Asia, East Asia, and Oceania	Both	Age-standardized	LBP attributable to high BMI	Rate	2013	40.4538	84.0071	4.28309
YLDs (Years Lived with Disability)	Southeast Asia, East Asia, and Oceania	Both	Age-standardized	LBP attributable to high BMI	Rate	2014	41.7706	86.7418	4.39571
YLDs (Years Lived with Disability)	Southeast Asia, East Asia, and Oceania	Both	Age-standardized	LBP attributable to high BMI	Rate	2015	43.0809	89.1626	4.51435
YLDs (Years Lived with Disability)	Southeast Asia, East Asia, and Oceania	Both	Age-standardized	LBP attributable to high BMI	Rate	2016	44.4871	92.3158	4.64479
YLDs (Years Lived with Disability)	Southeast Asia, East Asia, and Oceania	Both	Age-standardized	LBP attributable to high BMI	Rate	2017	46.0218	95.6162	4.78469
YLDs (Years Lived with Disability)	Southeast Asia, East Asia, and Oceania	Both	Age-standardized	LBP attributable to high BMI	Rate	2018	47.5806	99.1756	4.92773
YLDs (Years Lived with Disability)	Southeast Asia, East Asia, and Oceania	Both	Age-standardized	LBP attributable to high BMI	Rate	2019	49.0266	102.233	5.033
YLDs (Years Lived with Disability)	Southeast Asia, East Asia, and Oceania	Both	Age-standardized	LBP attributable to high BMI	Rate	2020	50.3731	105.524	5.14553
YLDs (Years Lived with Disability)	Southeast Asia, East Asia, and Oceania	Both	Age-standardized	LBP attributable to high BMI	Rate	2021	51.7518	108.546	5.2518
YLDs (Years Lived with Disability)	High-income	Both	Age-standardized	LBP attributable to high BMI	Rate	1990	118.154	246.818	11.5191
YLDs (Years Lived with Disability)	High-income	Both	Age-standardized	LBP attributable to high BMI	Rate	1991	119.087	249.151	11.6106
YLDs (Years Lived with Disability)	High-income	Both	Age-standardized	LBP attributable to high BMI	Rate	1992	120.053	250.808	11.6961
YLDs (Years Lived with Disability)	High-income	Both	Age-standardized	LBP attributable to high BMI	Rate	1993	121.06	253.706	11.7841
YLDs (Years Lived with Disability)	High-income	Both	Age-standardized	LBP attributable to high BMI	Rate	1994	122.185	256.546	11.8851
YLDs (Years Lived with Disability)	High-income	Both	Age-standardized	LBP attributable to high BMI	Rate	1995	123.445	259.737	11.9654
YLDs (Years Lived with Disability)	High-income	Both	Age-standardized	LBP attributable to high BMI	Rate	1996	124.861	262.646	12.0986
YLDs (Years Lived with Disability)	High-income	Both	Age-standardized	LBP attributable to high BMI	Rate	1997	126.356	265.152	12.248
YLDs (Years Lived with Disability)	High-income	Both	Age-standardized	LBP attributable to high BMI	Rate	1998	127.935	268.262	12.422
YLDs (Years Lived with Disability)	High-income	Both	Age-standardized	LBP attributable to high BMI	Rate	1999	129.584	271.772	12.5769
YLDs (Years Lived with Disability)	High-income	Both	Age-standardized	LBP attributable to high BMI	Rate	2000	131.321	275.497	12.7335
YLDs (Years Lived with Disability)	High-income	Both	Age-standardized	LBP attributable to high BMI	Rate	2001	133.295	279.405	12.9139
YLDs (Years Lived with Disability)	High-income	Both	Age-standardized	LBP attributable to high BMI	Rate	2002	135.562	283.344	13.1424
YLDs (Years Lived with Disability)	High-income	Both	Age-standardized	LBP attributable to high BMI	Rate	2003	137.896	288.366	13.4004
YLDs (Years Lived with Disability)	High-income	Both	Age-standardized	LBP attributable to high BMI	Rate	2004	140.07	292.14	13.6158
YLDs (Years Lived with Disability)	High-income	Both	Age-standardized	LBP attributable to high BMI	Rate	2005	141.82	295.683	13.7614
YLDs (Years Lived with Disability)	High-income	Both	Age-standardized	LBP attributable to high BMI	Rate	2006	143.296	298.57	13.9078
YLDs (Years Lived with Disability)	High-income	Both	Age-standardized	LBP attributable to high BMI	Rate	2007	144.719	301.31	14.0742
YLDs (Years Lived with Disability)	High-income	Both	Age-standardized	LBP attributable to high BMI	Rate	2008	146.068	304.005	14.22
YLDs (Years Lived with Disability)	High-income	Both	Age-standardized	LBP attributable to high BMI	Rate	2009	147.377	306.723	14.3623
YLDs (Years Lived with Disability)	High-income	Both	Age-standardized	LBP attributable to high BMI	Rate	2010	148.642	308.344	14.4688
YLDs (Years Lived with Disability)	High-income	Both	Age-standardized	LBP attributable to high BMI	Rate	2011	149.929	311.561	14.6054
YLDs (Years Lived with Disability)	High-income	Both	Age-standardized	LBP attributable to high BMI	Rate	2012	151.244	314.682	14.743
YLDs (Years Lived with Disability)	High-income	Both	Age-standardized	LBP attributable to high BMI	Rate	2013	152.571	317.855	14.9097
YLDs (Years Lived with Disability)	High-income	Both	Age-standardized	LBP attributable to high BMI	Rate	2014	153.917	320.064	15.0702
YLDs (Years Lived with Disability)	High-income	Both	Age-standardized	LBP attributable to high BMI	Rate	2015	155.266	322.47	15.1757
YLDs (Years Lived with Disability)	High-income	Both	Age-standardized	LBP attributable to high BMI	Rate	2016	156.757	325.619	15.3531
YLDs (Years Lived with Disability)	High-income	Both	Age-standardized	LBP attributable to high BMI	Rate	2017	158.406	328.038	15.5516
YLDs (Years Lived with Disability)	High-income	Both	Age-standardized	LBP attributable to high BMI	Rate	2018	160.03	330.558	15.7536
YLDs (Years Lived with Disability)	High-income	Both	Age-standardized	LBP attributable to high BMI	Rate	2019	161.491	333.691	15.9134
YLDs (Years Lived with Disability)	High-income	Both	Age-standardized	LBP attributable to high BMI	Rate	2020	161.398	332.908	15.874
YLDs (Years Lived with Disability)	High-income	Both	Age-standardized	LBP attributable to high BMI	Rate	2021	163.298	336.144	16.1054
YLDs (Years Lived with Disability)	Central Europe, Eastern Europe, and Central Asia	Both	Age-standardized	LBP attributable to high BMI	Rate	1990	157.468	329.579	15.3122
YLDs (Years Lived with Disability)	Central Europe, Eastern Europe, and Central Asia	Both	Age-standardized	LBP attributable to high BMI	Rate	1991	158.509	331.602	15.445
YLDs (Years Lived with Disability)	Central Europe, Eastern Europe, and Central Asia	Both	Age-standardized	LBP attributable to high BMI	Rate	1992	159.578	333.823	15.5597
YLDs (Years Lived with Disability)	Central Europe, Eastern Europe, and Central Asia	Both	Age-standardized	LBP attributable to high BMI	Rate	1993	160.779	336.727	15.6807
YLDs (Years Lived with Disability)	Central Europe, Eastern Europe, and Central Asia	Both	Age-standardized	LBP attributable to high BMI	Rate	1994	162.185	339.834	15.7948
YLDs (Years Lived with Disability)	Central Europe, Eastern Europe, and Central Asia	Both	Age-standardized	LBP attributable to high BMI	Rate	1995	163.777	343.222	15.9346
YLDs (Years Lived with Disability)	Central Europe, Eastern Europe, and Central Asia	Both	Age-standardized	LBP attributable to high BMI	Rate	1996	165.553	347.032	16.1141
YLDs (Years Lived with Disability)	Central Europe, Eastern Europe, and Central Asia	Both	Age-standardized	LBP attributable to high BMI	Rate	1997	167.417	350.918	16.3547
YLDs (Years Lived with Disability)	Central Europe, Eastern Europe, and Central Asia	Both	Age-standardized	LBP attributable to high BMI	Rate	1998	169.283	354.529	16.5529
YLDs (Years Lived with Disability)	Central Europe, Eastern Europe, and Central Asia	Both	Age-standardized	LBP attributable to high BMI	Rate	1999	171.129	357.707	16.7578
YLDs (Years Lived with Disability)	Central Europe, Eastern Europe, and Central Asia	Both	Age-standardized	LBP attributable to high BMI	Rate	2000	172.901	360.815	16.8874
YLDs (Years Lived with Disability)	Central Europe, Eastern Europe, and Central Asia	Both	Age-standardized	LBP attributable to high BMI	Rate	2001	174.607	364.257	17.0775
YLDs (Years Lived with Disability)	Central Europe, Eastern Europe, and Central Asia	Both	Age-standardized	LBP attributable to high BMI	Rate	2002	176.297	367.429	17.2683
YLDs (Years Lived with Disability)	Central Europe, Eastern Europe, and Central Asia	Both	Age-standardized	LBP attributable to high BMI	Rate	2003	177.972	370.339	17.4857
YLDs (Years Lived with Disability)	Central Europe, Eastern Europe, and Central Asia	Both	Age-standardized	LBP attributable to high BMI	Rate	2004	179.595	374.197	17.6877
YLDs (Years Lived with Disability)	Central Europe, Eastern Europe, and Central Asia	Both	Age-standardized	LBP attributable to high BMI	Rate	2005	181.168	377.788	17.8207
YLDs (Years Lived with Disability)	Central Europe, Eastern Europe, and Central Asia	Both	Age-standardized	LBP attributable to high BMI	Rate	2006	182.72	380.13	17.9699
YLDs (Years Lived with Disability)	Central Europe, Eastern Europe, and Central Asia	Both	Age-standardized	LBP attributable to high BMI	Rate	2007	184.268	382.401	18.1341
YLDs (Years Lived with Disability)	Central Europe, Eastern Europe, and Central Asia	Both	Age-standardized	LBP attributable to high BMI	Rate	2008	185.79	384.673	18.3236
YLDs (Years Lived with Disability)	Central Europe, Eastern Europe, and Central Asia	Both	Age-standardized	LBP attributable to high BMI	Rate	2009	187.331	387.892	18.4852
YLDs (Years Lived with Disability)	Central Europe, Eastern Europe, and Central Asia	Both	Age-standardized	LBP attributable to high BMI	Rate	2010	188.749	389.352	18.6073
YLDs (Years Lived with Disability)	Central Europe, Eastern Europe, and Central Asia	Both	Age-standardized	LBP attributable to high BMI	Rate	2011	190.26	392.697	18.7361
YLDs (Years Lived with Disability)	Central Europe, Eastern Europe, and Central Asia	Both	Age-standardized	LBP attributable to high BMI	Rate	2012	191.834	396.37	18.8793
YLDs (Years Lived with Disability)	Central Europe, Eastern Europe, and Central Asia	Both	Age-standardized	LBP attributable to high BMI	Rate	2013	193.38	399.368	19.0359
YLDs (Years Lived with Disability)	Central Europe, Eastern Europe, and Central Asia	Both	Age-standardized	LBP attributable to high BMI	Rate	2014	194.839	402.562	19.187
YLDs (Years Lived with Disability)	Central Europe, Eastern Europe, and Central Asia	Both	Age-standardized	LBP attributable to high BMI	Rate	2015	196.08	404.949	19.2723
YLDs (Years Lived with Disability)	Central Europe, Eastern Europe, and Central Asia	Both	Age-standardized	LBP attributable to high BMI	Rate	2016	197.136	408.133	19.3749
YLDs (Years Lived with Disability)	Central Europe, Eastern Europe, and Central Asia	Both	Age-standardized	LBP attributable to high BMI	Rate	2017	198.023	409.716	19.5242
YLDs (Years Lived with Disability)	Central Europe, Eastern Europe, and Central Asia	Both	Age-standardized	LBP attributable to high BMI	Rate	2018	198.847	411.853	19.6108
YLDs (Years Lived with Disability)	Central Europe, Eastern Europe, and Central Asia	Both	Age-standardized	LBP attributable to high BMI	Rate	2019	199.664	413.21	19.7283
YLDs (Years Lived with Disability)	Central Europe, Eastern Europe, and Central Asia	Both	Age-standardized	LBP attributable to high BMI	Rate	2020	200.464	414.1	19.8623
YLDs (Years Lived with Disability)	Central Europe, Eastern Europe, and Central Asia	Both	Age-standardized	LBP attributable to high BMI	Rate	2021	200.946	415.252	19.9412
YLDs (Years Lived with Disability)	Latin America and Caribbean	Both	Age-standardized	LBP attributable to high BMI	Rate	1990	87.9034	184.56	8.70432
YLDs (Years Lived with Disability)	Latin America and Caribbean	Both	Age-standardized	LBP attributable to high BMI	Rate	1991	89.2258	187.004	8.84376
YLDs (Years Lived with Disability)	Latin America and Caribbean	Both	Age-standardized	LBP attributable to high BMI	Rate	1992	90.5672	189.629	8.97561
YLDs (Years Lived with Disability)	Latin America and Caribbean	Both	Age-standardized	LBP attributable to high BMI	Rate	1993	91.9336	192.152	9.1162
YLDs (Years Lived with Disability)	Latin America and Caribbean	Both	Age-standardized	LBP attributable to high BMI	Rate	1994	93.3499	195.583	9.22948
YLDs (Years Lived with Disability)	Latin America and Caribbean	Both	Age-standardized	LBP attributable to high BMI	Rate	1995	94.7789	198.815	9.34882
YLDs (Years Lived with Disability)	Latin America and Caribbean	Both	Age-standardized	LBP attributable to high BMI	Rate	1996	96.2668	202.547	9.4593
YLDs (Years Lived with Disability)	Latin America and Caribbean	Both	Age-standardized	LBP attributable to high BMI	Rate	1997	97.8247	205.918	9.59734
YLDs (Years Lived with Disability)	Latin America and Caribbean	Both	Age-standardized	LBP attributable to high BMI	Rate	1998	99.3809	209.749	9.71949
YLDs (Years Lived with Disability)	Latin America and Caribbean	Both	Age-standardized	LBP attributable to high BMI	Rate	1999	100.948	212.822	9.86183
YLDs (Years Lived with Disability)	Latin America and Caribbean	Both	Age-standardized	LBP attributable to high BMI	Rate	2000	102.474	216.242	9.98661
YLDs (Years Lived with Disability)	Latin America and Caribbean	Both	Age-standardized	LBP attributable to high BMI	Rate	2001	104.053	219.949	10.1252
YLDs (Years Lived with Disability)	Latin America and Caribbean	Both	Age-standardized	LBP attributable to high BMI	Rate	2002	105.681	224.057	10.2813
YLDs (Years Lived with Disability)	Latin America and Caribbean	Both	Age-standardized	LBP attributable to high BMI	Rate	2003	107.343	228.114	10.4583
YLDs (Years Lived with Disability)	Latin America and Caribbean	Both	Age-standardized	LBP attributable to high BMI	Rate	2004	108.99	232.116	10.6308
YLDs (Years Lived with Disability)	Latin America and Caribbean	Both	Age-standardized	LBP attributable to high BMI	Rate	2005	110.64	235.922	10.7655
YLDs (Years Lived with Disability)	Latin America and Caribbean	Both	Age-standardized	LBP attributable to high BMI	Rate	2006	112.315	239.129	10.9185
YLDs (Years Lived with Disability)	Latin America and Caribbean	Both	Age-standardized	LBP attributable to high BMI	Rate	2007	114.036	242.886	11.1107
YLDs (Years Lived with Disability)	Latin America and Caribbean	Both	Age-standardized	LBP attributable to high BMI	Rate	2008	115.802	246.885	11.2876
YLDs (Years Lived with Disability)	Latin America and Caribbean	Both	Age-standardized	LBP attributable to high BMI	Rate	2009	117.552	250.804	11.4735
YLDs (Years Lived with Disability)	Latin America and Caribbean	Both	Age-standardized	LBP attributable to high BMI	Rate	2010	119.258	254.202	11.6546
YLDs (Years Lived with Disability)	Latin America and Caribbean	Both	Age-standardized	LBP attributable to high BMI	Rate	2011	120.92	256.787	11.8248
YLDs (Years Lived with Disability)	Latin America and Caribbean	Both	Age-standardized	LBP attributable to high BMI	Rate	2012	122.589	258.914	12.0118
YLDs (Years Lived with Disability)	Latin America and Caribbean	Both	Age-standardized	LBP attributable to high BMI	Rate	2013	124.266	262.103	12.1776
YLDs (Years Lived with Disability)	Latin America and Caribbean	Both	Age-standardized	LBP attributable to high BMI	Rate	2014	126.007	265.051	12.3853
YLDs (Years Lived with Disability)	Latin America and Caribbean	Both	Age-standardized	LBP attributable to high BMI	Rate	2015	127.841	267.334	12.5663
YLDs (Years Lived with Disability)	Latin America and Caribbean	Both	Age-standardized	LBP attributable to high BMI	Rate	2016	130.177	272.286	12.7712
YLDs (Years Lived with Disability)	Latin America and Caribbean	Both	Age-standardized	LBP attributable to high BMI	Rate	2017	133.08	278.179	13.0713
YLDs (Years Lived with Disability)	Latin America and Caribbean	Both	Age-standardized	LBP attributable to high BMI	Rate	2018	135.96	283.758	13.3282
YLDs (Years Lived with Disability)	Latin America and Caribbean	Both	Age-standardized	LBP attributable to high BMI	Rate	2019	138.26	288.629	13.5314
YLDs (Years Lived with Disability)	Latin America and Caribbean	Both	Age-standardized	LBP attributable to high BMI	Rate	2020	139.508	290.479	13.6099
YLDs (Years Lived with Disability)	Latin America and Caribbean	Both	Age-standardized	LBP attributable to high BMI	Rate	2021	141.095	293.137	13.8127
YLDs (Years Lived with Disability)	South Asia	Both	Age-standardized	LBP attributable to high BMI	Rate	1990	19.7336	39.346	2.18643
YLDs (Years Lived with Disability)	South Asia	Both	Age-standardized	LBP attributable to high BMI	Rate	1991	20.2203	40.7691	2.23394
YLDs (Years Lived with Disability)	South Asia	Both	Age-standardized	LBP attributable to high BMI	Rate	1992	20.744	41.7982	2.29227
YLDs (Years Lived with Disability)	South Asia	Both	Age-standardized	LBP attributable to high BMI	Rate	1993	21.2953	42.9161	2.34057
YLDs (Years Lived with Disability)	South Asia	Both	Age-standardized	LBP attributable to high BMI	Rate	1994	21.8655	44.0713	2.3867
YLDs (Years Lived with Disability)	South Asia	Both	Age-standardized	LBP attributable to high BMI	Rate	1995	22.4386	45.0979	2.4241
YLDs (Years Lived with Disability)	South Asia	Both	Age-standardized	LBP attributable to high BMI	Rate	1996	22.8782	45.8473	2.45998
YLDs (Years Lived with Disability)	South Asia	Both	Age-standardized	LBP attributable to high BMI	Rate	1997	23.1031	46.3896	2.47666
YLDs (Years Lived with Disability)	South Asia	Both	Age-standardized	LBP attributable to high BMI	Rate	1998	23.2518	46.8631	2.48472
YLDs (Years Lived with Disability)	South Asia	Both	Age-standardized	LBP attributable to high BMI	Rate	1999	23.491	47.6436	2.50814
YLDs (Years Lived with Disability)	South Asia	Both	Age-standardized	LBP attributable to high BMI	Rate	2000	24.0148	48.7451	2.53682
YLDs (Years Lived with Disability)	South Asia	Both	Age-standardized	LBP attributable to high BMI	Rate	2001	24.8249	50.5655	2.61195
YLDs (Years Lived with Disability)	South Asia	Both	Age-standardized	LBP attributable to high BMI	Rate	2002	25.7681	52.6515	2.71057
YLDs (Years Lived with Disability)	South Asia	Both	Age-standardized	LBP attributable to high BMI	Rate	2003	26.7915	54.7913	2.82429
YLDs (Years Lived with Disability)	South Asia	Both	Age-standardized	LBP attributable to high BMI	Rate	2004	27.8491	57.0376	2.91402
YLDs (Years Lived with Disability)	South Asia	Both	Age-standardized	LBP attributable to high BMI	Rate	2005	28.8952	59.1751	2.99758
YLDs (Years Lived with Disability)	South Asia	Both	Age-standardized	LBP attributable to high BMI	Rate	2006	29.9807	61.3949	3.09702
YLDs (Years Lived with Disability)	South Asia	Both	Age-standardized	LBP attributable to high BMI	Rate	2007	31.1574	63.5976	3.20244
YLDs (Years Lived with Disability)	South Asia	Both	Age-standardized	LBP attributable to high BMI	Rate	2008	32.3743	65.8631	3.32034
YLDs (Years Lived with Disability)	South Asia	Both	Age-standardized	LBP attributable to high BMI	Rate	2009	33.5901	68.0409	3.40725
YLDs (Years Lived with Disability)	South Asia	Both	Age-standardized	LBP attributable to high BMI	Rate	2010	34.7558	70.3392	3.48729
YLDs (Years Lived with Disability)	South Asia	Both	Age-standardized	LBP attributable to high BMI	Rate	2011	36.05	73.2007	3.60589
YLDs (Years Lived with Disability)	South Asia	Both	Age-standardized	LBP attributable to high BMI	Rate	2012	37.5463	76.2457	3.73753
YLDs (Years Lived with Disability)	South Asia	Both	Age-standardized	LBP attributable to high BMI	Rate	2013	39.1182	79.8732	3.88294
YLDs (Years Lived with Disability)	South Asia	Both	Age-standardized	LBP attributable to high BMI	Rate	2014	40.5861	83.0468	4.01353
YLDs (Years Lived with Disability)	South Asia	Both	Age-standardized	LBP attributable to high BMI	Rate	2015	41.7969	85.6518	4.11275
YLDs (Years Lived with Disability)	South Asia	Both	Age-standardized	LBP attributable to high BMI	Rate	2016	42.5508	87.1844	4.18222
YLDs (Years Lived with Disability)	South Asia	Both	Age-standardized	LBP attributable to high BMI	Rate	2017	42.9408	88.4215	4.22178
YLDs (Years Lived with Disability)	South Asia	Both	Age-standardized	LBP attributable to high BMI	Rate	2018	43.2683	89.0459	4.24991
YLDs (Years Lived with Disability)	South Asia	Both	Age-standardized	LBP attributable to high BMI	Rate	2019	43.8683	89.9602	4.30275
YLDs (Years Lived with Disability)	South Asia	Both	Age-standardized	LBP attributable to high BMI	Rate	2020	45.3046	92.997	4.39818
YLDs (Years Lived with Disability)	South Asia	Both	Age-standardized	LBP attributable to high BMI	Rate	2021	46.113	94.3618	4.48018
YLDs (Years Lived with Disability)	Sub-Saharan Africa	Both	Age-standardized	LBP attributable to high BMI	Rate	1990	43.4617	87.8644	4.65906
YLDs (Years Lived with Disability)	Sub-Saharan Africa	Both	Age-standardized	LBP attributable to high BMI	Rate	1991	44.2456	89.4614	4.74573
YLDs (Years Lived with Disability)	Sub-Saharan Africa	Both	Age-standardized	LBP attributable to high BMI	Rate	1992	45.0626	91.0322	4.81648
YLDs (Years Lived with Disability)	Sub-Saharan Africa	Both	Age-standardized	LBP attributable to high BMI	Rate	1993	45.9056	92.8472	4.88915
YLDs (Years Lived with Disability)	Sub-Saharan Africa	Both	Age-standardized	LBP attributable to high BMI	Rate	1994	46.7837	94.7087	4.96384
YLDs (Years Lived with Disability)	Sub-Saharan Africa	Both	Age-standardized	LBP attributable to high BMI	Rate	1995	47.6854	96.6802	5.03652
YLDs (Years Lived with Disability)	Sub-Saharan Africa	Both	Age-standardized	LBP attributable to high BMI	Rate	1996	48.6178	98.4886	5.13568
YLDs (Years Lived with Disability)	Sub-Saharan Africa	Both	Age-standardized	LBP attributable to high BMI	Rate	1997	49.5706	100.764	5.23979
YLDs (Years Lived with Disability)	Sub-Saharan Africa	Both	Age-standardized	LBP attributable to high BMI	Rate	1998	50.5415	102.971	5.349
YLDs (Years Lived with Disability)	Sub-Saharan Africa	Both	Age-standardized	LBP attributable to high BMI	Rate	1999	51.5204	105.231	5.43171
YLDs (Years Lived with Disability)	Sub-Saharan Africa	Both	Age-standardized	LBP attributable to high BMI	Rate	2000	52.4666	107.363	5.49665
YLDs (Years Lived with Disability)	Sub-Saharan Africa	Both	Age-standardized	LBP attributable to high BMI	Rate	2001	53.4217	109.188	5.59685
YLDs (Years Lived with Disability)	Sub-Saharan Africa	Both	Age-standardized	LBP attributable to high BMI	Rate	2002	54.4023	111.17	5.69446
YLDs (Years Lived with Disability)	Sub-Saharan Africa	Both	Age-standardized	LBP attributable to high BMI	Rate	2003	55.3795	113.319	5.81303
YLDs (Years Lived with Disability)	Sub-Saharan Africa	Both	Age-standardized	LBP attributable to high BMI	Rate	2004	56.3431	115.297	5.9071
YLDs (Years Lived with Disability)	Sub-Saharan Africa	Both	Age-standardized	LBP attributable to high BMI	Rate	2005	57.2757	117.018	5.97492
YLDs (Years Lived with Disability)	Sub-Saharan Africa	Both	Age-standardized	LBP attributable to high BMI	Rate	2006	58.1961	118.943	6.07617
YLDs (Years Lived with Disability)	Sub-Saharan Africa	Both	Age-standardized	LBP attributable to high BMI	Rate	2007	59.1429	120.933	6.18801
YLDs (Years Lived with Disability)	Sub-Saharan Africa	Both	Age-standardized	LBP attributable to high BMI	Rate	2008	60.0972	123.038	6.28868
YLDs (Years Lived with Disability)	Sub-Saharan Africa	Both	Age-standardized	LBP attributable to high BMI	Rate	2009	61.0585	124.966	6.37349
YLDs (Years Lived with Disability)	Sub-Saharan Africa	Both	Age-standardized	LBP attributable to high BMI	Rate	2010	62.0362	126.909	6.45485
YLDs (Years Lived with Disability)	Sub-Saharan Africa	Both	Age-standardized	LBP attributable to high BMI	Rate	2011	63.0012	128.861	6.53312
YLDs (Years Lived with Disability)	Sub-Saharan Africa	Both	Age-standardized	LBP attributable to high BMI	Rate	2012	63.9583	130.742	6.62444
YLDs (Years Lived with Disability)	Sub-Saharan Africa	Both	Age-standardized	LBP attributable to high BMI	Rate	2013	64.9194	132.582	6.70461
YLDs (Years Lived with Disability)	Sub-Saharan Africa	Both	Age-standardized	LBP attributable to high BMI	Rate	2014	65.9095	134.288	6.77987
YLDs (Years Lived with Disability)	Sub-Saharan Africa	Both	Age-standardized	LBP attributable to high BMI	Rate	2015	66.9815	136.3	6.85363
YLDs (Years Lived with Disability)	Sub-Saharan Africa	Both	Age-standardized	LBP attributable to high BMI	Rate	2016	68.1762	139.029	6.97109
YLDs (Years Lived with Disability)	Sub-Saharan Africa	Both	Age-standardized	LBP attributable to high BMI	Rate	2017	69.4772	142.278	7.11375
YLDs (Years Lived with Disability)	Sub-Saharan Africa	Both	Age-standardized	LBP attributable to high BMI	Rate	2018	70.8271	145.378	7.23613
YLDs (Years Lived with Disability)	Sub-Saharan Africa	Both	Age-standardized	LBP attributable to high BMI	Rate	2019	72.1773	148.153	7.31771
YLDs (Years Lived with Disability)	Sub-Saharan Africa	Both	Age-standardized	LBP attributable to high BMI	Rate	2020	73.4849	151.368	7.44856
YLDs (Years Lived with Disability)	Sub-Saharan Africa	Both	Age-standardized	LBP attributable to high BMI	Rate	2021	74.8917	154.721	7.56823
YLDs (Years Lived with Disability)	North Africa and Middle East	Both	Age-standardized	LBP attributable to high BMI	Rate	1990	104.858	219.701	10.4128
YLDs (Years Lived with Disability)	North Africa and Middle East	Both	Age-standardized	LBP attributable to high BMI	Rate	1991	106.75	223.844	10.6053
YLDs (Years Lived with Disability)	North Africa and Middle East	Both	Age-standardized	LBP attributable to high BMI	Rate	1992	108.699	227.812	10.8198
YLDs (Years Lived with Disability)	North Africa and Middle East	Both	Age-standardized	LBP attributable to high BMI	Rate	1993	110.686	231.861	10.9997
YLDs (Years Lived with Disability)	North Africa and Middle East	Both	Age-standardized	LBP attributable to high BMI	Rate	1994	112.636	236.333	11.1606
YLDs (Years Lived with Disability)	North Africa and Middle East	Both	Age-standardized	LBP attributable to high BMI	Rate	1995	114.651	240.805	11.3245
YLDs (Years Lived with Disability)	North Africa and Middle East	Both	Age-standardized	LBP attributable to high BMI	Rate	1996	116.644	244.182	11.5432
YLDs (Years Lived with Disability)	North Africa and Middle East	Both	Age-standardized	LBP attributable to high BMI	Rate	1997	118.633	248.561	11.7303
YLDs (Years Lived with Disability)	North Africa and Middle East	Both	Age-standardized	LBP attributable to high BMI	Rate	1998	120.565	251.486	11.9571
YLDs (Years Lived with Disability)	North Africa and Middle East	Both	Age-standardized	LBP attributable to high BMI	Rate	1999	122.573	255.745	12.1425
YLDs (Years Lived with Disability)	North Africa and Middle East	Both	Age-standardized	LBP attributable to high BMI	Rate	2000	124.632	259.01	12.2922
YLDs (Years Lived with Disability)	North Africa and Middle East	Both	Age-standardized	LBP attributable to high BMI	Rate	2001	126.797	263.579	12.4784
YLDs (Years Lived with Disability)	North Africa and Middle East	Both	Age-standardized	LBP attributable to high BMI	Rate	2002	128.952	268.015	12.7504
YLDs (Years Lived with Disability)	North Africa and Middle East	Both	Age-standardized	LBP attributable to high BMI	Rate	2003	131.171	272.777	12.9479
YLDs (Years Lived with Disability)	North Africa and Middle East	Both	Age-standardized	LBP attributable to high BMI	Rate	2004	133.385	277.385	13.1646
YLDs (Years Lived with Disability)	North Africa and Middle East	Both	Age-standardized	LBP attributable to high BMI	Rate	2005	135.642	282.138	13.3734
YLDs (Years Lived with Disability)	North Africa and Middle East	Both	Age-standardized	LBP attributable to high BMI	Rate	2006	137.939	285.448	13.6038
YLDs (Years Lived with Disability)	North Africa and Middle East	Both	Age-standardized	LBP attributable to high BMI	Rate	2007	140.316	290.074	13.853
YLDs (Years Lived with Disability)	North Africa and Middle East	Both	Age-standardized	LBP attributable to high BMI	Rate	2008	142.784	293.85	14.1727
YLDs (Years Lived with Disability)	North Africa and Middle East	Both	Age-standardized	LBP attributable to high BMI	Rate	2009	145.26	299.008	14.4079
YLDs (Years Lived with Disability)	North Africa and Middle East	Both	Age-standardized	LBP attributable to high BMI	Rate	2010	147.814	302.526	14.6715
YLDs (Years Lived with Disability)	North Africa and Middle East	Both	Age-standardized	LBP attributable to high BMI	Rate	2011	150.649	307.577	15.0172
YLDs (Years Lived with Disability)	North Africa and Middle East	Both	Age-standardized	LBP attributable to high BMI	Rate	2012	153.862	314.593	15.4331
YLDs (Years Lived with Disability)	North Africa and Middle East	Both	Age-standardized	LBP attributable to high BMI	Rate	2013	157.251	321.118	15.7944
YLDs (Years Lived with Disability)	North Africa and Middle East	Both	Age-standardized	LBP attributable to high BMI	Rate	2014	160.537	328.235	16.1825
YLDs (Years Lived with Disability)	North Africa and Middle East	Both	Age-standardized	LBP attributable to high BMI	Rate	2015	163.587	333.425	16.4555
YLDs (Years Lived with Disability)	North Africa and Middle East	Both	Age-standardized	LBP attributable to high BMI	Rate	2016	166.212	337.159	16.7839
YLDs (Years Lived with Disability)	North Africa and Middle East	Both	Age-standardized	LBP attributable to high BMI	Rate	2017	168.639	341.872	17.0357
YLDs (Years Lived with Disability)	North Africa and Middle East	Both	Age-standardized	LBP attributable to high BMI	Rate	2018	171.066	345.989	17.2673
YLDs (Years Lived with Disability)	North Africa and Middle East	Both	Age-standardized	LBP attributable to high BMI	Rate	2019	173.864	350.785	17.6202
YLDs (Years Lived with Disability)	North Africa and Middle East	Both	Age-standardized	LBP attributable to high BMI	Rate	2020	176.752	356.809	18.0073
YLDs (Years Lived with Disability)	North Africa and Middle East	Both	Age-standardized	LBP attributable to high BMI	Rate	2021	179.035	358.267	18.3133

## Sheet: Table S2
Table.S2 Trends in age-standardized YLD rates of low back pain attributable to high BMI: Joinpoint regression analysis in China and globally, 1990–2021
measure	location	sex	age	cause	metric	percent change	period	val	lower	upper	p-value
YLDs (Years Lived with Disability)	China	Both	Age-standardized	LBP attributable to high BMI	Rate	AAPC	1990-2021	2.539	2.4593	2.6188	<0.05
YLDs (Years Lived with Disability)	China	Female	Age-standardized	LBP attributable to high BMI	Rate	AAPC	1990-2021	2.5051	2.4633	2.547	<0.05
YLDs (Years Lived with Disability)	China	Male	Age-standardized	LBP attributable to high BMI	Rate	AAPC	1990-2021	2.5549	2.5205	2.5894	<0.05
YLDs (Years Lived with Disability)	Global	Both	Age-standardized	LBP attributable to high BMI	Rate	AAPC	1990-2021	1.0722	1.0551	1.0893	<0.05
YLDs (Years Lived with Disability)	Global	Female	Age-standardized	LBP attributable to high BMI	Rate	AAPC	1990-2021	1.0281	1.0087	1.0475	<0.05
YLDs (Years Lived with Disability)	Global	Male	Age-standardized	LBP attributable to high BMI	Rate	AAPC	1990-2021	1.2101	1.1868	1.2334	<0.05
YLDs (Years Lived with Disability)	Central Europe, Eastern Europe, and Central Asia	Both	Age-standardized	LBP attributable to high BMI	Rate	AAPC	1990-2021	0.7934	0.7813	0.8056	<0.05
YLDs (Years Lived with Disability)	High-income	Both	Age-standardized	LBP attributable to high BMI	Rate	AAPC	1990-2021	1.0433	1.0202	1.0664	<0.05
YLDs (Years Lived with Disability)	Latin America and Caribbean	Both	Age-standardized	LBP attributable to high BMI	Rate	AAPC	1990-2021	1.5382	1.5247	1.5516	<0.05
YLDs (Years Lived with Disability)	North Africa and Middle East	Both	Age-standardized	LBP attributable to high BMI	Rate	AAPC	1990-2021	1.7429	1.7305	1.7553	<0.05
YLDs (Years Lived with Disability)	South Asia	Both	Age-standardized	LBP attributable to high BMI	Rate	AAPC	1990-2021	2.7901	2.739	2.8413	<0.05
YLDs (Years Lived with Disability)	Southeast Asia, East Asia, and Oceania	Both	Age-standardized	LBP attributable to high BMI	Rate	AAPC	1990-2021	2.5493	2.5061	2.5926	<0.05
YLDs (Years Lived with Disability)	Sub-Saharan Africa	Both	Age-standardized	LBP attributable to high BMI	Rate	AAPC	1990-2021	1.7714	1.7648	1.7781	<0.05
YLDs (Years Lived with Disability)	China	Both	Age-standardized	LBP attributable to high BMI	Rate	APC	1990-1993	-2.2573	-2.6095	-1.9039	<0.05
YLDs (Years Lived with Disability)	China	Both	Age-standardized	LBP attributable to high BMI	Rate	APC	1993-1996	1.167	0.433	1.9064	<0.05
YLDs (Years Lived with Disability)	China	Both	Age-standardized	LBP attributable to high BMI	Rate	APC	1996-2008	2.9114	2.8608	2.9621	<0.05
YLDs (Years Lived with Disability)	China	Both	Age-standardized	LBP attributable to high BMI	Rate	APC	2008-2021	3.6542	3.6141	3.6944	<0.05
YLDs (Years Lived with Disability)	China	Female	Age-standardized	LBP attributable to high BMI	Rate	APC	1990-1994	-2.8601	-3.1108	-2.6087	<0.05
YLDs (Years Lived with Disability)	China	Female	Age-standardized	LBP attributable to high BMI	Rate	APC	1994-2007	2.8454	2.7955	2.8954	<0.05
YLDs (Years Lived with Disability)	China	Female	Age-standardized	LBP attributable to high BMI	Rate	APC	2007-2021	3.7719	3.7308	3.813	<0.05
YLDs (Years Lived with Disability)	China	Male	Age-standardized	LBP attributable to high BMI	Rate	APC	1990-1992	-0.7695	-1.004	-0.5345	<0.05
YLDs (Years Lived with Disability)	China	Male	Age-standardized	LBP attributable to high BMI	Rate	APC	1992-1995	0.8623	0.6246	1.1005	<0.05
YLDs (Years Lived with Disability)	China	Male	Age-standardized	LBP attributable to high BMI	Rate	APC	1995-2005	2.6628	2.6406	2.6851	<0.05
YLDs (Years Lived with Disability)	China	Male	Age-standardized	LBP attributable to high BMI	Rate	APC	2005-2015	3.1347	3.1123	3.1572	<0.05
YLDs (Years Lived with Disability)	China	Male	Age-standardized	LBP attributable to high BMI	Rate	APC	2015-2019	3.6725	3.5483	3.7968	<0.05
YLDs (Years Lived with Disability)	China	Male	Age-standardized	LBP attributable to high BMI	Rate	APC	2019-2021	2.8417	2.5935	3.0906	<0.05
YLDs (Years Lived with Disability)	Global	Both	Age-standardized	LBP attributable to high BMI	Rate	APC	1990-1994	0.4341	0.3963	0.4719	<0.05
YLDs (Years Lived with Disability)	Global	Both	Age-standardized	LBP attributable to high BMI	Rate	APC	1994-2000	1.0058	0.9789	1.0328	<0.05
YLDs (Years Lived with Disability)	Global	Both	Age-standardized	LBP attributable to high BMI	Rate	APC	2000-2004	1.3164	1.2562	1.3765	<0.05
YLDs (Years Lived with Disability)	Global	Both	Age-standardized	LBP attributable to high BMI	Rate	APC	2004-2011	1.1503	1.13	1.1705	<0.05
YLDs (Years Lived with Disability)	Global	Both	Age-standardized	LBP attributable to high BMI	Rate	APC	2011-2014	1.363	1.243	1.4832	<0.05
YLDs (Years Lived with Disability)	Global	Both	Age-standardized	LBP attributable to high BMI	Rate	APC	2014-2018	1.2227	1.1625	1.2828	<0.05
YLDs (Years Lived with Disability)	Global	Both	Age-standardized	LBP attributable to high BMI	Rate	APC	2018-2021	1.0607	1.0005	1.1209	<0.05
YLDs (Years Lived with Disability)	Global	Female	Age-standardized	LBP attributable to high BMI	Rate	APC	1990-1994	0.289	0.231	0.347	<0.05
YLDs (Years Lived with Disability)	Global	Female	Age-standardized	LBP attributable to high BMI	Rate	APC	1994-2000	0.885	0.8438	0.9263	<0.05
YLDs (Years Lived with Disability)	Global	Female	Age-standardized	LBP attributable to high BMI	Rate	APC	2000-2004	1.2408	1.1487	1.3331	<0.05
YLDs (Years Lived with Disability)	Global	Female	Age-standardized	LBP attributable to high BMI	Rate	APC	2004-2010	1.0575	1.0164	1.0985	<0.05
YLDs (Years Lived with Disability)	Global	Female	Age-standardized	LBP attributable to high BMI	Rate	APC	2010-2018	1.3513	1.3267	1.376	<0.05
YLDs (Years Lived with Disability)	Global	Female	Age-standardized	LBP attributable to high BMI	Rate	APC	2018-2021	1.1011	1.0086	1.1937	<0.05
YLDs (Years Lived with Disability)	Global	Male	Age-standardized	LBP attributable to high BMI	Rate	APC	1990-1992	0.6753	0.5152	0.8356	<0.05
YLDs (Years Lived with Disability)	Global	Male	Age-standardized	LBP attributable to high BMI	Rate	APC	1992-1995	1.0098	0.8491	1.1708	<0.05
YLDs (Years Lived with Disability)	Global	Male	Age-standardized	LBP attributable to high BMI	Rate	APC	1995-2000	1.3272	1.2762	1.3783	<0.05
YLDs (Years Lived with Disability)	Global	Male	Age-standardized	LBP attributable to high BMI	Rate	APC	2000-2004	1.5161	1.4351	1.5971	<0.05
YLDs (Years Lived with Disability)	Global	Male	Age-standardized	LBP attributable to high BMI	Rate	APC	2004-2009	1.3575	1.3063	1.4087	<0.05
YLDs (Years Lived with Disability)	Global	Male	Age-standardized	LBP attributable to high BMI	Rate	APC	2009-2015	1.2685	1.2326	1.3044	<0.05
YLDs (Years Lived with Disability)	Global	Male	Age-standardized	LBP attributable to high BMI	Rate	APC	2015-2021	1.0068	0.9797	1.0338	<0.05
YLDs (Years Lived with Disability)	China	Female	20-24 years	LBP attributable to high BMI	Rate	AAPC	1990-2021	2.0615	1.9379	2.1853	<0.05
YLDs (Years Lived with Disability)	China	Female	25-29 years	LBP attributable to high BMI	Rate	AAPC	1990-2021	2.0348	1.9551	2.1146	<0.05
YLDs (Years Lived with Disability)	China	Female	30-34 years	LBP attributable to high BMI	Rate	AAPC	1990-2021	1.8282	1.738	1.9185	<0.05
YLDs (Years Lived with Disability)	China	Female	35-39 years	LBP attributable to high BMI	Rate	AAPC	1990-2021	1.9799	1.929	2.0308	<0.05
YLDs (Years Lived with Disability)	China	Female	40-44 years	LBP attributable to high BMI	Rate	AAPC	1990-2021	2.0623	2.0321	2.0926	<0.05
YLDs (Years Lived with Disability)	China	Female	45-49 years	LBP attributable to high BMI	Rate	AAPC	1990-2021	2.3133	2.2702	2.3565	<0.05
YLDs (Years Lived with Disability)	China	Female	50-54 years	LBP attributable to high BMI	Rate	AAPC	1990-2021	2.6677	2.6337	2.7017	<0.05
YLDs (Years Lived with Disability)	China	Female	55-59 years	LBP attributable to high BMI	Rate	AAPC	1990-2021	2.6234	2.5798	2.6671	<0.05
YLDs (Years Lived with Disability)	China	Female	60-64 years	LBP attributable to high BMI	Rate	AAPC	1990-2021	2.8247	2.7811	2.8683	<0.05
YLDs (Years Lived with Disability)	China	Female	65-69 years	LBP attributable to high BMI	Rate	AAPC	1990-2021	2.972	2.9257	3.0184	<0.05
YLDs (Years Lived with Disability)	China	Female	70-74 years	LBP attributable to high BMI	Rate	AAPC	1990-2021	2.7849	2.727	2.8429	<0.05
YLDs (Years Lived with Disability)	China	Female	75-79 years	LBP attributable to high BMI	Rate	AAPC	1990-2021	2.63	2.5918	2.6681	<0.05
YLDs (Years Lived with Disability)	China	Female	80-84 years	LBP attributable to high BMI	Rate	AAPC	1990-2021	2.2562	2.2009	2.3115	<0.05
YLDs (Years Lived with Disability)	China	Female	85-89 years	LBP attributable to high BMI	Rate	AAPC	1990-2021	2.4975	2.4401	2.5549	<0.05
YLDs (Years Lived with Disability)	China	Female	90-94 years	LBP attributable to high BMI	Rate	AAPC	1990-2021	2.6817	2.647	2.7165	<0.05
YLDs (Years Lived with Disability)	China	Female	95+ years	LBP attributable to high BMI	Rate	AAPC	1990-2021	2.5947	2.5501	2.6394	<0.05
YLDs (Years Lived with Disability)	China	Male	20-24 years	LBP attributable to high BMI	Rate	AAPC	1990-2021	3.4711	3.162	3.7812	<0.05
YLDs (Years Lived with Disability)	China	Male	25-29 years	LBP attributable to high BMI	Rate	AAPC	1990-2021	2.9919	2.8124	3.1718	<0.05
YLDs (Years Lived with Disability)	China	Male	30-34 years	LBP attributable to high BMI	Rate	AAPC	1990-2021	2.4751	2.4007	2.5495	<0.05
YLDs (Years Lived with Disability)	China	Male	35-39 years	LBP attributable to high BMI	Rate	AAPC	1990-2021	2.6293	2.5834	2.6752	<0.05
YLDs (Years Lived with Disability)	China	Male	40-44 years	LBP attributable to high BMI	Rate	AAPC	1990-2021	2.8755	2.8239	2.9272	<0.05
YLDs (Years Lived with Disability)	China	Male	45-49 years	LBP attributable to high BMI	Rate	AAPC	1990-2021	2.8695	2.8136	2.9255	<0.05
YLDs (Years Lived with Disability)	China	Male	50-54 years	LBP attributable to high BMI	Rate	AAPC	1990-2021	2.577	2.5058	2.6484	<0.05
YLDs (Years Lived with Disability)	China	Male	55-59 years	LBP attributable to high BMI	Rate	AAPC	1990-2021	2.3236	2.2734	2.3738	<0.05
YLDs (Years Lived with Disability)	China	Male	60-64 years	LBP attributable to high BMI	Rate	AAPC	1990-2021	2.4176	2.3614	2.4739	<0.05
YLDs (Years Lived with Disability)	China	Male	65-69 years	LBP attributable to high BMI	Rate	AAPC	1990-2021	2.1614	2.0946	2.2283	<0.05
YLDs (Years Lived with Disability)	China	Male	70-74 years	LBP attributable to high BMI	Rate	AAPC	1990-2021	1.9216	1.8528	1.9904	<0.05
YLDs (Years Lived with Disability)	China	Male	75-79 years	LBP attributable to high BMI	Rate	AAPC	1990-2021	2.0105	1.9523	2.0687	<0.05
YLDs (Years Lived with Disability)	China	Male	80-84 years	LBP attributable to high BMI	Rate	AAPC	1990-2021	2.2406	2.1907	2.2906	<0.05
YLDs (Years Lived with Disability)	China	Male	85-89 years	LBP attributable to high BMI	Rate	AAPC	1990-2021	2.4722	2.4454	2.499	<0.05
YLDs (Years Lived with Disability)	China	Male	90-94 years	LBP attributable to high BMI	Rate	AAPC	1990-2021	2.5655	2.5353	2.5956	<0.05
YLDs (Years Lived with Disability)	China	Male	95+ years	LBP attributable to high BMI	Rate	AAPC	1990-2021	2.522	2.3897	2.6545	<0.05
YLDs (Years Lived with Disability)	Global	Female	20-24 years	LBP attributable to high BMI	Rate	AAPC	1990-2021	2.2717	2.2335	2.31	<0.05
YLDs (Years Lived with Disability)	Global	Female	25-29 years	LBP attributable to high BMI	Rate	AAPC	1990-2021	1.8603	1.8121	1.9085	<0.05
YLDs (Years Lived with Disability)	Global	Female	30-34 years	LBP attributable to high BMI	Rate	AAPC	1990-2021	1.3385	1.2548	1.4222	<0.05
YLDs (Years Lived with Disability)	Global	Female	35-39 years	LBP attributable to high BMI	Rate	AAPC	1990-2021	1.3589	1.2766	1.4413	<0.05
YLDs (Years Lived with Disability)	Global	Female	40-44 years	LBP attributable to high BMI	Rate	AAPC	1990-2021	1.2053	1.1365	1.2742	<0.05
YLDs (Years Lived with Disability)	Global	Female	45-49 years	LBP attributable to high BMI	Rate	AAPC	1990-2021	1.0337	0.9734	1.0941	<0.05
YLDs (Years Lived with Disability)	Global	Female	50-54 years	LBP attributable to high BMI	Rate	AAPC	1990-2021	0.8215	0.7603	0.8828	<0.05
YLDs (Years Lived with Disability)	Global	Female	55-59 years	LBP attributable to high BMI	Rate	AAPC	1990-2021	0.8966	0.8382	0.955	<0.05
YLDs (Years Lived with Disability)	Global	Female	60-64 years	LBP attributable to high BMI	Rate	AAPC	1990-2021	0.8558	0.7872	0.9245	<0.05
YLDs (Years Lived with Disability)	Global	Female	65-69 years	LBP attributable to high BMI	Rate	AAPC	1990-2021	0.8034	0.739	0.8678	<0.05
YLDs (Years Lived with Disability)	Global	Female	70-74 years	LBP attributable to high BMI	Rate	AAPC	1990-2021	0.9377	0.88	0.9955	<0.05
YLDs (Years Lived with Disability)	Global	Female	75-79 years	LBP attributable to high BMI	Rate	AAPC	1990-2021	0.4532	0.3718	0.5346	<0.05
YLDs (Years Lived with Disability)	Global	Female	80-84 years	LBP attributable to high BMI	Rate	AAPC	1990-2021	0.6385	0.5449	0.7323	<0.05
YLDs (Years Lived with Disability)	Global	Female	85-89 years	LBP attributable to high BMI	Rate	AAPC	1990-2021	0.5543	0.4622	0.6465	<0.05
YLDs (Years Lived with Disability)	Global	Female	90-94 years	LBP attributable to high BMI	Rate	AAPC	1990-2021	0.7086	0.6028	0.8146	<0.05
YLDs (Years Lived with Disability)	Global	Female	95+ years	LBP attributable to high BMI	Rate	AAPC	1990-2021	0.6818	0.6443	0.7192	<0.05
YLDs (Years Lived with Disability)	Global	Male	20-24 years	LBP attributable to high BMI	Rate	AAPC	1990-2021	2.1778	2.1399	2.2157	<0.05
YLDs (Years Lived with Disability)	Global	Male	25-29 years	LBP attributable to high BMI	Rate	AAPC	1990-2021	1.6842	1.638	1.7303	<0.05
YLDs (Years Lived with Disability)	Global	Male	30-34 years	LBP attributable to high BMI	Rate	AAPC	1990-2021	1.266	1.1841	1.348	<0.05
YLDs (Years Lived with Disability)	Global	Male	35-39 years	LBP attributable to high BMI	Rate	AAPC	1990-2021	1.3375	1.3016	1.3735	<0.05
YLDs (Years Lived with Disability)	Global	Male	40-44 years	LBP attributable to high BMI	Rate	AAPC	1990-2021	1.2206	1.1915	1.2497	<0.05
YLDs (Years Lived with Disability)	Global	Male	45-49 years	LBP attributable to high BMI	Rate	AAPC	1990-2021	1.2123	1.1302	1.2945	<0.05
YLDs (Years Lived with Disability)	Global	Male	50-54 years	LBP attributable to high BMI	Rate	AAPC	1990-2021	0.9882	0.9278	1.0487	<0.05
YLDs (Years Lived with Disability)	Global	Male	55-59 years	LBP attributable to high BMI	Rate	AAPC	1990-2021	1.0625	1.0008	1.1241	<0.05
YLDs (Years Lived with Disability)	Global	Male	60-64 years	LBP attributable to high BMI	Rate	AAPC	1990-2021	1.1049	1.0387	1.1711	<0.05
YLDs (Years Lived with Disability)	Global	Male	65-69 years	LBP attributable to high BMI	Rate	AAPC	1990-2021	1.0319	0.966	1.0979	<0.05
YLDs (Years Lived with Disability)	Global	Male	70-74 years	LBP attributable to high BMI	Rate	AAPC	1990-2021	1.3287	1.2601	1.3974	<0.05
YLDs (Years Lived with Disability)	Global	Male	75-79 years	LBP attributable to high BMI	Rate	AAPC	1990-2021	0.9982	0.9536	1.0429	<0.05
YLDs (Years Lived with Disability)	Global	Male	80-84 years	LBP attributable to high BMI	Rate	AAPC	1990-2021	1.1681	1.1178	1.2184	<0.05
YLDs (Years Lived with Disability)	Global	Male	85-89 years	LBP attributable to high BMI	Rate	AAPC	1990-2021	1.3055	1.2592	1.3517	<0.05
YLDs (Years Lived with Disability)	Global	Male	90-94 years	LBP attributable to high BMI	Rate	AAPC	1990-2021	1.4698	1.3883	1.5515	<0.05
YLDs (Years Lived with Disability)	Global	Male	95+ years	LBP attributable to high BMI	Rate	AAPC	1990-2021	1.4808	1.3916	1.5701	<0.05

## Sheet: Table S3
Table.S3 Trends in age-standardized YLD rates of low back pain attributable to high BMI: Joinpoint regression analysis in China and globally, 1990–2021
measure	location	sex	age	cause	metric	year	val	upper	lower
YLDs (Years Lived with Disability)	China	Both	Age-standardized	LBP attributable to high BMI	Rate	1990	24.3427	49.3251	2.98967
YLDs (Years Lived with Disability)	China	Both	Age-standardized	LBP attributable to high BMI	Rate	1991	23.737	48.1531	2.90922
YLDs (Years Lived with Disability)	China	Both	Age-standardized	LBP attributable to high BMI	Rate	1992	23.2193	47.1258	2.83693
YLDs (Years Lived with Disability)	China	Both	Age-standardized	LBP attributable to high BMI	Rate	1993	22.8807	46.6207	2.7823
YLDs (Years Lived with Disability)	China	Both	Age-standardized	LBP attributable to high BMI	Rate	1994	22.8065	46.5456	2.75616
YLDs (Years Lived with Disability)	China	Both	Age-standardized	LBP attributable to high BMI	Rate	1995	23.1006	47.2236	2.77812
YLDs (Years Lived with Disability)	China	Both	Age-standardized	LBP attributable to high BMI	Rate	1996	23.6568	48.5059	2.83499
YLDs (Years Lived with Disability)	China	Both	Age-standardized	LBP attributable to high BMI	Rate	1997	24.274	49.6525	2.89992
YLDs (Years Lived with Disability)	China	Both	Age-standardized	LBP attributable to high BMI	Rate	1998	24.9362	50.9024	2.96803
YLDs (Years Lived with Disability)	China	Both	Age-standardized	LBP attributable to high BMI	Rate	1999	25.6354	52.2432	3.04225
YLDs (Years Lived with Disability)	China	Both	Age-standardized	LBP attributable to high BMI	Rate	2000	26.3774	53.7143	3.10891
YLDs (Years Lived with Disability)	China	Both	Age-standardized	LBP attributable to high BMI	Rate	2001	27.1193	55.1583	3.16693
YLDs (Years Lived with Disability)	China	Both	Age-standardized	LBP attributable to high BMI	Rate	2002	27.8802	56.7655	3.2388
YLDs (Years Lived with Disability)	China	Both	Age-standardized	LBP attributable to high BMI	Rate	2003	28.6567	58.4888	3.29466
YLDs (Years Lived with Disability)	China	Both	Age-standardized	LBP attributable to high BMI	Rate	2004	29.4744	60.2736	3.35149
YLDs (Years Lived with Disability)	China	Both	Age-standardized	LBP attributable to high BMI	Rate	2005	30.3603	62.2096	3.42843
YLDs (Years Lived with Disability)	China	Both	Age-standardized	LBP attributable to high BMI	Rate	2006	31.3179	63.9157	3.5205
YLDs (Years Lived with Disability)	China	Both	Age-standardized	LBP attributable to high BMI	Rate	2007	32.3211	65.9461	3.61535
YLDs (Years Lived with Disability)	China	Both	Age-standardized	LBP attributable to high BMI	Rate	2008	33.3657	67.8181	3.69755
YLDs (Years Lived with Disability)	China	Both	Age-standardized	LBP attributable to high BMI	Rate	2009	34.478	70.0187	3.79977
YLDs (Years Lived with Disability)	China	Both	Age-standardized	LBP attributable to high BMI	Rate	2010	35.6519	72.4857	3.89749
YLDs (Years Lived with Disability)	China	Both	Age-standardized	LBP attributable to high BMI	Rate	2011	36.9165	75.022	3.9991
YLDs (Years Lived with Disability)	China	Both	Age-standardized	LBP attributable to high BMI	Rate	2012	38.2508	78.0627	4.12976
YLDs (Years Lived with Disability)	China	Both	Age-standardized	LBP attributable to high BMI	Rate	2013	39.6326	80.774	4.24569
YLDs (Years Lived with Disability)	China	Both	Age-standardized	LBP attributable to high BMI	Rate	2014	41.063	83.88	4.36987
YLDs (Years Lived with Disability)	China	Both	Age-standardized	LBP attributable to high BMI	Rate	2015	42.5201	87.0135	4.50369
YLDs (Years Lived with Disability)	China	Both	Age-standardized	LBP attributable to high BMI	Rate	2016	44.1248	90.688	4.65577
YLDs (Years Lived with Disability)	China	Both	Age-standardized	LBP attributable to high BMI	Rate	2017	45.9008	94.6437	4.8241
YLDs (Years Lived with Disability)	China	Both	Age-standardized	LBP attributable to high BMI	Rate	2018	47.7323	98.7393	4.9911
YLDs (Years Lived with Disability)	China	Both	Age-standardized	LBP attributable to high BMI	Rate	2019	49.4484	102.352	5.12815
YLDs (Years Lived with Disability)	China	Both	Age-standardized	LBP attributable to high BMI	Rate	2020	51.0583	106.774	5.26455
YLDs (Years Lived with Disability)	China	Both	Age-standardized	LBP attributable to high BMI	Rate	2021	52.699	110.104	5.40601
YLDs (Years Lived with Disability)	China	Female	Age-standardized	LBP attributable to high BMI	Rate	1990	31.5991	64.0906	3.86741
YLDs (Years Lived with Disability)	China	Female	Age-standardized	LBP attributable to high BMI	Rate	1991	30.5011	61.5746	3.72516
YLDs (Years Lived with Disability)	China	Female	Age-standardized	LBP attributable to high BMI	Rate	1992	29.5285	59.3652	3.59565
YLDs (Years Lived with Disability)	China	Female	Age-standardized	LBP attributable to high BMI	Rate	1993	28.8296	57.9754	3.48478
YLDs (Years Lived with Disability)	China	Female	Age-standardized	LBP attributable to high BMI	Rate	1994	28.5441	57.4926	3.42989
YLDs (Years Lived with Disability)	China	Female	Age-standardized	LBP attributable to high BMI	Rate	1995	28.846	57.9749	3.45852
YLDs (Years Lived with Disability)	China	Female	Age-standardized	LBP attributable to high BMI	Rate	1996	29.5523	59.7632	3.53144
YLDs (Years Lived with Disability)	China	Female	Age-standardized	LBP attributable to high BMI	Rate	1997	30.3396	61.3656	3.61439
YLDs (Years Lived with Disability)	China	Female	Age-standardized	LBP attributable to high BMI	Rate	1998	31.1919	63.2277	3.71212
YLDs (Years Lived with Disability)	China	Female	Age-standardized	LBP attributable to high BMI	Rate	1999	32.0864	65.2878	3.80909
YLDs (Years Lived with Disability)	China	Female	Age-standardized	LBP attributable to high BMI	Rate	2000	33.0342	67.3268	3.89158
YLDs (Years Lived with Disability)	China	Female	Age-standardized	LBP attributable to high BMI	Rate	2001	33.9859	69.1064	3.95048
YLDs (Years Lived with Disability)	China	Female	Age-standardized	LBP attributable to high BMI	Rate	2002	34.9731	71.0039	4.03311
YLDs (Years Lived with Disability)	China	Female	Age-standardized	LBP attributable to high BMI	Rate	2003	35.9796	72.9361	4.10596
YLDs (Years Lived with Disability)	China	Female	Age-standardized	LBP attributable to high BMI	Rate	2004	37.0376	75.1816	4.17165
YLDs (Years Lived with Disability)	China	Female	Age-standardized	LBP attributable to high BMI	Rate	2005	38.1736	77.2743	4.2667
YLDs (Years Lived with Disability)	China	Female	Age-standardized	LBP attributable to high BMI	Rate	2006	39.3968	79.6658	4.38611
YLDs (Years Lived with Disability)	China	Female	Age-standardized	LBP attributable to high BMI	Rate	2007	40.6898	82.2712	4.51324
YLDs (Years Lived with Disability)	China	Female	Age-standardized	LBP attributable to high BMI	Rate	2008	42.0407	85.1554	4.61268
YLDs (Years Lived with Disability)	China	Female	Age-standardized	LBP attributable to high BMI	Rate	2009	43.4855	88.4224	4.7505
YLDs (Years Lived with Disability)	China	Female	Age-standardized	LBP attributable to high BMI	Rate	2010	45.0035	91.939	4.88341
YLDs (Years Lived with Disability)	China	Female	Age-standardized	LBP attributable to high BMI	Rate	2011	46.6624	95.6041	5.01365
YLDs (Years Lived with Disability)	China	Female	Age-standardized	LBP attributable to high BMI	Rate	2012	48.4315	100.05	5.18749
YLDs (Years Lived with Disability)	China	Female	Age-standardized	LBP attributable to high BMI	Rate	2013	50.2803	104.001	5.35569
YLDs (Years Lived with Disability)	China	Female	Age-standardized	LBP attributable to high BMI	Rate	2014	52.1937	108.678	5.52036
YLDs (Years Lived with Disability)	China	Female	Age-standardized	LBP attributable to high BMI	Rate	2015	54.1414	112.956	5.70819
YLDs (Years Lived with Disability)	China	Female	Age-standardized	LBP attributable to high BMI	Rate	2016	56.2428	117.279	5.9223
YLDs (Years Lived with Disability)	China	Female	Age-standardized	LBP attributable to high BMI	Rate	2017	58.5372	122.4	6.14592
YLDs (Years Lived with Disability)	China	Female	Age-standardized	LBP attributable to high BMI	Rate	2018	60.8995	127.729	6.37891
YLDs (Years Lived with Disability)	China	Female	Age-standardized	LBP attributable to high BMI	Rate	2019	63.1641	132.878	6.56744
YLDs (Years Lived with Disability)	China	Female	Age-standardized	LBP attributable to high BMI	Rate	2020	65.3117	137.252	6.79772
YLDs (Years Lived with Disability)	China	Female	Age-standardized	LBP attributable to high BMI	Rate	2021	67.509	142.321	6.96035
YLDs (Years Lived with Disability)	China	Male	Age-standardized	LBP attributable to high BMI	Rate	1990	17.1244	35.1147	2.11763
YLDs (Years Lived with Disability)	China	Male	Age-standardized	LBP attributable to high BMI	Rate	1991	17.0023	34.9878	2.09754
YLDs (Years Lived with Disability)	China	Male	Age-standardized	LBP attributable to high BMI	Rate	1992	16.9302	34.8901	2.08055
YLDs (Years Lived with Disability)	China	Male	Age-standardized	LBP attributable to high BMI	Rate	1993	16.9465	34.6462	2.08183
YLDs (Years Lived with Disability)	China	Male	Age-standardized	LBP attributable to high BMI	Rate	1994	17.0811	35.046	2.08387
YLDs (Years Lived with Disability)	China	Male	Age-standardized	LBP attributable to high BMI	Rate	1995	17.3687	35.7604	2.0994
YLDs (Years Lived with Disability)	China	Male	Age-standardized	LBP attributable to high BMI	Rate	1996	17.7786	36.6936	2.14073
YLDs (Years Lived with Disability)	China	Male	Age-standardized	LBP attributable to high BMI	Rate	1997	18.2301	37.4165	2.18744
YLDs (Years Lived with Disability)	China	Male	Age-standardized	LBP attributable to high BMI	Rate	1998	18.7095	38.3321	2.22741
YLDs (Years Lived with Disability)	China	Male	Age-standardized	LBP attributable to high BMI	Rate	1999	19.219	39.2079	2.27042
YLDs (Years Lived with Disability)	China	Male	Age-standardized	LBP attributable to high BMI	Rate	2000	19.7544	40.4186	2.31431
YLDs (Years Lived with Disability)	China	Male	Age-standardized	LBP attributable to high BMI	Rate	2001	20.2813	41.4392	2.3731
YLDs (Years Lived with Disability)	China	Male	Age-standardized	LBP attributable to high BMI	Rate	2002	20.8113	42.6647	2.42994
YLDs (Years Lived with Disability)	China	Male	Age-standardized	LBP attributable to high BMI	Rate	2003	21.3535	43.8234	2.47721
YLDs (Years Lived with Disability)	China	Male	Age-standardized	LBP attributable to high BMI	Rate	2004	21.9222	44.9589	2.52709
YLDs (Years Lived with Disability)	China	Male	Age-standardized	LBP attributable to high BMI	Rate	2005	22.5456	46.4057	2.58486
YLDs (Years Lived with Disability)	China	Male	Age-standardized	LBP attributable to high BMI	Rate	2006	23.2237	47.834	2.6486
YLDs (Years Lived with Disability)	China	Male	Age-standardized	LBP attributable to high BMI	Rate	2007	23.9255	49.0441	2.71049
YLDs (Years Lived with Disability)	China	Male	Age-standardized	LBP attributable to high BMI	Rate	2008	24.653	50.5902	2.77514
YLDs (Years Lived with Disability)	China	Male	Age-standardized	LBP attributable to high BMI	Rate	2009	25.4182	52.2218	2.83969
YLDs (Years Lived with Disability)	China	Male	Age-standardized	LBP attributable to high BMI	Rate	2010	26.2275	53.9258	2.90116
YLDs (Years Lived with Disability)	China	Male	Age-standardized	LBP attributable to high BMI	Rate	2011	27.0706	55.6839	2.97145
YLDs (Years Lived with Disability)	China	Male	Age-standardized	LBP attributable to high BMI	Rate	2012	27.9393	57.3996	3.05527
YLDs (Years Lived with Disability)	China	Male	Age-standardized	LBP attributable to high BMI	Rate	2013	28.8213	59.393	3.11486
YLDs (Years Lived with Disability)	China	Male	Age-standardized	LBP attributable to high BMI	Rate	2014	29.7372	61.134	3.19466
YLDs (Years Lived with Disability)	China	Male	Age-standardized	LBP attributable to high BMI	Rate	2015	30.6724	63.3184	3.27242
YLDs (Years Lived with Disability)	China	Male	Age-standardized	LBP attributable to high BMI	Rate	2016	31.7427	65.58	3.35883
YLDs (Years Lived with Disability)	China	Male	Age-standardized	LBP attributable to high BMI	Rate	2017	32.9586	68.0416	3.46738
YLDs (Years Lived with Disability)	China	Male	Age-standardized	LBP attributable to high BMI	Rate	2018	34.216	70.3706	3.56496
YLDs (Years Lived with Disability)	China	Male	Age-standardized	LBP attributable to high BMI	Rate	2019	35.3486	72.7499	3.64805
YLDs (Years Lived with Disability)	China	Male	Age-standardized	LBP attributable to high BMI	Rate	2020	36.3937	75.586	3.68942
YLDs (Years Lived with Disability)	China	Male	Age-standardized	LBP attributable to high BMI	Rate	2021	37.4477	77.554	3.80592
YLDs (Years Lived with Disability)	Global	Both	Age-standardized	LBP attributable to high BMI	Rate	1990	46.5712	96.2541	4.84154
YLDs (Years Lived with Disability)	Global	Both	Age-standardized	LBP attributable to high BMI	Rate	1991	46.8695	96.8442	4.87192
YLDs (Years Lived with Disability)	Global	Both	Age-standardized	LBP attributable to high BMI	Rate	1992	47.2315	97.6302	4.90375
YLDs (Years Lived with Disability)	Global	Both	Age-standardized	LBP attributable to high BMI	Rate	1993	47.6483	98.4425	4.93079
YLDs (Years Lived with Disability)	Global	Both	Age-standardized	LBP attributable to high BMI	Rate	1994	48.1166	99.4825	4.9676
YLDs (Years Lived with Disability)	Global	Both	Age-standardized	LBP attributable to high BMI	Rate	1995	48.6832	100.742	4.99857
YLDs (Years Lived with Disability)	Global	Both	Age-standardized	LBP attributable to high BMI	Rate	1996	49.2903	102.021	5.05984
YLDs (Years Lived with Disability)	Global	Both	Age-standardized	LBP attributable to high BMI	Rate	1997	49.9366	103.268	5.12746
YLDs (Years Lived with Disability)	Global	Both	Age-standardized	LBP attributable to high BMI	Rate	1998	50.5943	104.597	5.19388
YLDs (Years Lived with Disability)	Global	Both	Age-standardized	LBP attributable to high BMI	Rate	1999	51.2539	105.903	5.25161
YLDs (Years Lived with Disability)	Global	Both	Age-standardized	LBP attributable to high BMI	Rate	2000	51.9752	107.397	5.3085
YLDs (Years Lived with Disability)	Global	Both	Age-standardized	LBP attributable to high BMI	Rate	2001	52.7343	109.095	5.37638
YLDs (Years Lived with Disability)	Global	Both	Age-standardized	LBP attributable to high BMI	Rate	2002	53.5556	110.801	5.46395
YLDs (Years Lived with Disability)	Global	Both	Age-standardized	LBP attributable to high BMI	Rate	2003	54.3796	112.661	5.55084
YLDs (Years Lived with Disability)	Global	Both	Age-standardized	LBP attributable to high BMI	Rate	2004	55.1759	114.397	5.6239
YLDs (Years Lived with Disability)	Global	Both	Age-standardized	LBP attributable to high BMI	Rate	2005	55.9281	116.069	5.68468
YLDs (Years Lived with Disability)	Global	Both	Age-standardized	LBP attributable to high BMI	Rate	2006	56.6567	117.386	5.75736
YLDs (Years Lived with Disability)	Global	Both	Age-standardized	LBP attributable to high BMI	Rate	2007	57.4469	118.92	5.83149
YLDs (Years Lived with Disability)	Global	Both	Age-standardized	LBP attributable to high BMI	Rate	2008	58.2471	120.376	5.91638
YLDs (Years Lived with Disability)	Global	Both	Age-standardized	LBP attributable to high BMI	Rate	2009	59.0297	121.891	5.98505
YLDs (Years Lived with Disability)	Global	Both	Age-standardized	LBP attributable to high BMI	Rate	2010	59.7788	123.173	6.03696
YLDs (Years Lived with Disability)	Global	Both	Age-standardized	LBP attributable to high BMI	Rate	2011	60.5231	124.357	6.10456
YLDs (Years Lived with Disability)	Global	Both	Age-standardized	LBP attributable to high BMI	Rate	2012	61.3109	125.943	6.18387
YLDs (Years Lived with Disability)	Global	Both	Age-standardized	LBP attributable to high BMI	Rate	2013	62.1007	127.249	6.25817
YLDs (Years Lived with Disability)	Global	Both	Age-standardized	LBP attributable to high BMI	Rate	2014	62.8778	128.932	6.34388
YLDs (Years Lived with Disability)	Global	Both	Age-standardized	LBP attributable to high BMI	Rate	2015	63.6346	130.446	6.40313
YLDs (Years Lived with Disability)	Global	Both	Age-standardized	LBP attributable to high BMI	Rate	2016	64.3209	132.088	6.47287
YLDs (Years Lived with Disability)	Global	Both	Age-standardized	LBP attributable to high BMI	Rate	2017	64.9562	133.516	6.54
YLDs (Years Lived with Disability)	Global	Both	Age-standardized	LBP attributable to high BMI	Rate	2018	65.5803	134.777	6.60698
YLDs (Years Lived with Disability)	Global	Both	Age-standardized	LBP attributable to high BMI	Rate	2019	66.2336	136.286	6.66591
YLDs (Years Lived with Disability)	Global	Both	Age-standardized	LBP attributable to high BMI	Rate	2020	67.0273	137.621	6.71056
YLDs (Years Lived with Disability)	Global	Both	Age-standardized	LBP attributable to high BMI	Rate	2021	67.5633	138.873	6.78416
YLDs (Years Lived with Disability)	Global	Female	Age-standardized	LBP attributable to high BMI	Rate	1990	92.014	193.197	9.2477
YLDs (Years Lived with Disability)	Global	Female	Age-standardized	LBP attributable to high BMI	Rate	1991	92.1583	193.864	9.27016
YLDs (Years Lived with Disability)	Global	Female	Age-standardized	LBP attributable to high BMI	Rate	1992	92.4013	194.652	9.29539
YLDs (Years Lived with Disability)	Global	Female	Age-standardized	LBP attributable to high BMI	Rate	1993	92.7161	195.39	9.32482
YLDs (Years Lived with Disability)	Global	Female	Age-standardized	LBP attributable to high BMI	Rate	1994	93.1531	196.374	9.3532
YLDs (Years Lived with Disability)	Global	Female	Age-standardized	LBP attributable to high BMI	Rate	1995	93.809	197.56	9.39723
YLDs (Years Lived with Disability)	Global	Female	Age-standardized	LBP attributable to high BMI	Rate	1996	94.6052	199.191	9.47123
YLDs (Years Lived with Disability)	Global	Female	Age-standardized	LBP attributable to high BMI	Rate	1997	95.4573	200.895	9.5626
YLDs (Years Lived with Disability)	Global	Female	Age-standardized	LBP attributable to high BMI	Rate	1998	96.3169	202.301	9.65315
YLDs (Years Lived with Disability)	Global	Female	Age-standardized	LBP attributable to high BMI	Rate	1999	97.1907	204.119	9.73668
YLDs (Years Lived with Disability)	Global	Female	Age-standardized	LBP attributable to high BMI	Rate	2000	98.1532	205.883	9.80722
YLDs (Years Lived with Disability)	Global	Female	Age-standardized	LBP attributable to high BMI	Rate	2001	99.2348	208.071	9.91275
YLDs (Years Lived with Disability)	Global	Female	Age-standardized	LBP attributable to high BMI	Rate	2002	100.486	210.516	10.0445
YLDs (Years Lived with Disability)	Global	Female	Age-standardized	LBP attributable to high BMI	Rate	2003	101.772	213.162	10.1919
YLDs (Years Lived with Disability)	Global	Female	Age-standardized	LBP attributable to high BMI	Rate	2004	102.999	215.698	10.3135
YLDs (Years Lived with Disability)	Global	Female	Age-standardized	LBP attributable to high BMI	Rate	2005	104.131	217.903	10.4076
YLDs (Years Lived with Disability)	Global	Female	Age-standardized	LBP attributable to high BMI	Rate	2006	105.191	219.95	10.5117
YLDs (Years Lived with Disability)	Global	Female	Age-standardized	LBP attributable to high BMI	Rate	2007	106.311	222.431	10.6449
YLDs (Years Lived with Disability)	Global	Female	Age-standardized	LBP attributable to high BMI	Rate	2008	107.451	224.654	10.7643
YLDs (Years Lived with Disability)	Global	Female	Age-standardized	LBP attributable to high BMI	Rate	2009	108.607	226.992	10.881
YLDs (Years Lived with Disability)	Global	Female	Age-standardized	LBP attributable to high BMI	Rate	2010	109.788	229.227	10.986
YLDs (Years Lived with Disability)	Global	Female	Age-standardized	LBP attributable to high BMI	Rate	2011	111.116	232.041	11.1127
YLDs (Years Lived with Disability)	Global	Female	Age-standardized	LBP attributable to high BMI	Rate	2012	112.643	235.661	11.2742
YLDs (Years Lived with Disability)	Global	Female	Age-standardized	LBP attributable to high BMI	Rate	2013	114.25	239.512	11.4337
YLDs (Years Lived with Disability)	Global	Female	Age-standardized	LBP attributable to high BMI	Rate	2014	115.849	243.116	11.5977
YLDs (Years Lived with Disability)	Global	Female	Age-standardized	LBP attributable to high BMI	Rate	2015	117.366	246.133	11.7236
YLDs (Years Lived with Disability)	Global	Female	Age-standardized	LBP attributable to high BMI	Rate	2016	118.878	249.658	11.8884
YLDs (Years Lived with Disability)	Global	Female	Age-standardized	LBP attributable to high BMI	Rate	2017	120.512	253.709	12.0685
YLDs (Years Lived with Disability)	Global	Female	Age-standardized	LBP attributable to high BMI	Rate	2018	122.136	257.156	12.2219
YLDs (Years Lived with Disability)	Global	Female	Age-standardized	LBP attributable to high BMI	Rate	2019	123.678	260.232	12.3563
YLDs (Years Lived with Disability)	Global	Female	Age-standardized	LBP attributable to high BMI	Rate	2020	124.711	262.301	12.4755
YLDs (Years Lived with Disability)	Global	Female	Age-standardized	LBP attributable to high BMI	Rate	2021	126.294	266.015	12.6257
YLDs (Years Lived with Disability)	Global	Male	Age-standardized	LBP attributable to high BMI	Rate	1990	46.5712	96.2541	4.84154
YLDs (Years Lived with Disability)	Global	Male	Age-standardized	LBP attributable to high BMI	Rate	1991	46.8695	96.8442	4.87192
YLDs (Years Lived with Disability)	Global	Male	Age-standardized	LBP attributable to high BMI	Rate	1992	47.2315	97.6302	4.90375
YLDs (Years Lived with Disability)	Global	Male	Age-standardized	LBP attributable to high BMI	Rate	1993	47.6483	98.4425	4.93079
YLDs (Years Lived with Disability)	Global	Male	Age-standardized	LBP attributable to high BMI	Rate	1994	48.1166	99.4825	4.9676
YLDs (Years Lived with Disability)	Global	Male	Age-standardized	LBP attributable to high BMI	Rate	1995	48.6832	100.742	4.99857
YLDs (Years Lived with Disability)	Global	Male	Age-standardized	LBP attributable to high BMI	Rate	1996	49.2903	102.021	5.05984
YLDs (Years Lived with Disability)	Global	Male	Age-standardized	LBP attributable to high BMI	Rate	1997	49.9366	103.268	5.12746
YLDs (Years Lived with Disability)	Global	Male	Age-standardized	LBP attributable to high BMI	Rate	1998	50.5943	104.597	5.19388
YLDs (Years Lived with Disability)	Global	Male	Age-standardized	LBP attributable to high BMI	Rate	1999	51.2539	105.903	5.25161
YLDs (Years Lived with Disability)	Global	Male	Age-standardized	LBP attributable to high BMI	Rate	2000	51.9752	107.397	5.3085
YLDs (Years Lived with Disability)	Global	Male	Age-standardized	LBP attributable to high BMI	Rate	2001	52.7343	109.095	5.37638
YLDs (Years Lived with Disability)	Global	Male	Age-standardized	LBP attributable to high BMI	Rate	2002	53.5556	110.801	5.46395
YLDs (Years Lived with Disability)	Global	Male	Age-standardized	LBP attributable to high BMI	Rate	2003	54.3796	112.661	5.55084
YLDs (Years Lived with Disability)	Global	Male	Age-standardized	LBP attributable to high BMI	Rate	2004	55.1759	114.397	5.6239
YLDs (Years Lived with Disability)	Global	Male	Age-standardized	LBP attributable to high BMI	Rate	2005	55.9281	116.069	5.68468
YLDs (Years Lived with Disability)	Global	Male	Age-standardized	LBP attributable to high BMI	Rate	2006	56.6567	117.386	5.75736
YLDs (Years Lived with Disability)	Global	Male	Age-standardized	LBP attributable to high BMI	Rate	2007	57.4469	118.92	5.83149
YLDs (Years Lived with Disability)	Global	Male	Age-standardized	LBP attributable to high BMI	Rate	2008	58.2471	120.376	5.91638
YLDs (Years Lived with Disability)	Global	Male	Age-standardized	LBP attributable to high BMI	Rate	2009	59.0297	121.891	5.98505
YLDs (Years Lived with Disability)	Global	Male	Age-standardized	LBP attributable to high BMI	Rate	2010	59.7788	123.173	6.03696
YLDs (Years Lived with Disability)	Global	Male	Age-standardized	LBP attributable to high BMI	Rate	2011	60.5231	124.357	6.10456
YLDs (Years Lived with Disability)	Global	Male	Age-standardized	LBP attributable to high BMI	Rate	2012	61.3109	125.943	6.18387
YLDs (Years Lived with Disability)	Global	Male	Age-standardized	LBP attributable to high BMI	Rate	2013	62.1007	127.249	6.25817
YLDs (Years Lived with Disability)	Global	Male	Age-standardized	LBP attributable to high BMI	Rate	2014	62.8778	128.932	6.34388
YLDs (Years Lived with Disability)	Global	Male	Age-standardized	LBP attributable to high BMI	Rate	2015	63.6346	130.446	6.40313
YLDs (Years Lived with Disability)	Global	Male	Age-standardized	LBP attributable to high BMI	Rate	2016	64.3209	132.088	6.47287
YLDs (Years Lived with Disability)	Global	Male	Age-standardized	LBP attributable to high BMI	Rate	2017	64.9562	133.516	6.54
YLDs (Years Lived with Disability)	Global	Male	Age-standardized	LBP attributable to high BMI	Rate	2018	65.5803	134.777	6.60698
YLDs (Years Lived with Disability)	Global	Male	Age-standardized	LBP attributable to high BMI	Rate	2019	66.2336	136.286	6.66591
YLDs (Years Lived with Disability)	Global	Male	Age-standardized	LBP attributable to high BMI	Rate	2020	67.0273	137.621	6.71056
YLDs (Years Lived with Disability)	Global	Male	Age-standardized	LBP attributable to high BMI	Rate	2021	67.5633	138.873	6.78416
YLDs (Years Lived with Disability)	China	Female	20-24 years	LBP attributable to high BMI	Rate	1990	10.781	24.4312	1.08952
YLDs (Years Lived with Disability)	China	Female	20-24 years	LBP attributable to high BMI	Rate	1991	10.5135	23.3701	1.06778
YLDs (Years Lived with Disability)	China	Female	20-24 years	LBP attributable to high BMI	Rate	1992	10.2762	22.9826	1.05246
YLDs (Years Lived with Disability)	China	Female	20-24 years	LBP attributable to high BMI	Rate	1993	10.0907	22.737	1.02053
YLDs (Years Lived with Disability)	China	Female	20-24 years	LBP attributable to high BMI	Rate	1994	9.98791	22.6249	1.01807
YLDs (Years Lived with Disability)	China	Female	20-24 years	LBP attributable to high BMI	Rate	1995	9.99139	22.6365	1.01343
YLDs (Years Lived with Disability)	China	Female	20-24 years	LBP attributable to high BMI	Rate	1996	10.0786	22.6931	1.02938
YLDs (Years Lived with Disability)	China	Female	20-24 years	LBP attributable to high BMI	Rate	1997	10.1844	22.7205	1.02256
YLDs (Years Lived with Disability)	China	Female	20-24 years	LBP attributable to high BMI	Rate	1998	10.3014	23.158	1.03923
YLDs (Years Lived with Disability)	China	Female	20-24 years	LBP attributable to high BMI	Rate	1999	10.4484	23.1125	1.03433
YLDs (Years Lived with Disability)	China	Female	20-24 years	LBP attributable to high BMI	Rate	2000	10.619	23.7398	1.07221
YLDs (Years Lived with Disability)	China	Female	20-24 years	LBP attributable to high BMI	Rate	2001	10.7975	23.89	1.09153
YLDs (Years Lived with Disability)	China	Female	20-24 years	LBP attributable to high BMI	Rate	2002	10.9949	24.2221	1.08201
YLDs (Years Lived with Disability)	China	Female	20-24 years	LBP attributable to high BMI	Rate	2003	11.2173	24.4489	1.13601
YLDs (Years Lived with Disability)	China	Female	20-24 years	LBP attributable to high BMI	Rate	2004	11.4322	25.1463	1.13965
YLDs (Years Lived with Disability)	China	Female	20-24 years	LBP attributable to high BMI	Rate	2005	11.6625	25.4399	1.15
YLDs (Years Lived with Disability)	China	Female	20-24 years	LBP attributable to high BMI	Rate	2006	11.862	26.0211	1.15188
YLDs (Years Lived with Disability)	China	Female	20-24 years	LBP attributable to high BMI	Rate	2007	12.0469	26.2115	1.21754
YLDs (Years Lived with Disability)	China	Female	20-24 years	LBP attributable to high BMI	Rate	2008	12.1905	26.1937	1.19782
YLDs (Years Lived with Disability)	China	Female	20-24 years	LBP attributable to high BMI	Rate	2009	12.369	26.5405	1.22457
YLDs (Years Lived with Disability)	China	Female	20-24 years	LBP attributable to high BMI	Rate	2010	12.5909	26.9479	1.23875
YLDs (Years Lived with Disability)	China	Female	20-24 years	LBP attributable to high BMI	Rate	2011	12.8761	27.5801	1.2667
YLDs (Years Lived with Disability)	China	Female	20-24 years	LBP attributable to high BMI	Rate	2012	13.1955	28.5237	1.29323
YLDs (Years Lived with Disability)	China	Female	20-24 years	LBP attributable to high BMI	Rate	2013	13.4899	29.6123	1.33719
YLDs (Years Lived with Disability)	China	Female	20-24 years	LBP attributable to high BMI	Rate	2014	13.8287	30.0638	1.39945
YLDs (Years Lived with Disability)	China	Female	20-24 years	LBP attributable to high BMI	Rate	2015	14.2088	30.7261	1.44934
YLDs (Years Lived with Disability)	China	Female	20-24 years	LBP attributable to high BMI	Rate	2016	14.9793	32.4669	1.50548
YLDs (Years Lived with Disability)	China	Female	20-24 years	LBP attributable to high BMI	Rate	2017	16.2204	35.0196	1.63981
YLDs (Years Lived with Disability)	China	Female	20-24 years	LBP attributable to high BMI	Rate	2018	17.5967	37.9814	1.80695
YLDs (Years Lived with Disability)	China	Female	20-24 years	LBP attributable to high BMI	Rate	2019	18.6635	40.2351	1.91107
YLDs (Years Lived with Disability)	China	Female	20-24 years	LBP attributable to high BMI	Rate	2020	19.3778	42.6272	2.01308
YLDs (Years Lived with Disability)	China	Female	20-24 years	LBP attributable to high BMI	Rate	2021	20.2466	44.1247	2.05337
YLDs (Years Lived with Disability)	China	Female	25-29 years	LBP attributable to high BMI	Rate	1990	15.3922	33.4336	1.7695
YLDs (Years Lived with Disability)	China	Female	25-29 years	LBP attributable to high BMI	Rate	1991	14.3401	31.3385	1.65395
YLDs (Years Lived with Disability)	China	Female	25-29 years	LBP attributable to high BMI	Rate	1992	13.4072	29.0501	1.55611
YLDs (Years Lived with Disability)	China	Female	25-29 years	LBP attributable to high BMI	Rate	1993	12.6504	27.8262	1.46645
YLDs (Years Lived with Disability)	China	Female	25-29 years	LBP attributable to high BMI	Rate	1994	12.1724	26.7435	1.37701
YLDs (Years Lived with Disability)	China	Female	25-29 years	LBP attributable to high BMI	Rate	1995	12.0912	26.4419	1.35472
YLDs (Years Lived with Disability)	China	Female	25-29 years	LBP attributable to high BMI	Rate	1996	12.2599	26.5174	1.38726
YLDs (Years Lived with Disability)	China	Female	25-29 years	LBP attributable to high BMI	Rate	1997	12.4241	26.9286	1.40855
YLDs (Years Lived with Disability)	China	Female	25-29 years	LBP attributable to high BMI	Rate	1998	12.6331	27.2414	1.43067
YLDs (Years Lived with Disability)	China	Female	25-29 years	LBP attributable to high BMI	Rate	1999	12.8391	27.8642	1.473
YLDs (Years Lived with Disability)	China	Female	25-29 years	LBP attributable to high BMI	Rate	2000	13.0693	28.0858	1.50073
YLDs (Years Lived with Disability)	China	Female	25-29 years	LBP attributable to high BMI	Rate	2001	13.2868	28.6386	1.5076
YLDs (Years Lived with Disability)	China	Female	25-29 years	LBP attributable to high BMI	Rate	2002	13.5322	29.252	1.55946
YLDs (Years Lived with Disability)	China	Female	25-29 years	LBP attributable to high BMI	Rate	2003	13.8153	29.8848	1.57094
YLDs (Years Lived with Disability)	China	Female	25-29 years	LBP attributable to high BMI	Rate	2004	14.0932	30.3387	1.57814
YLDs (Years Lived with Disability)	China	Female	25-29 years	LBP attributable to high BMI	Rate	2005	14.4182	30.9675	1.61314
YLDs (Years Lived with Disability)	China	Female	25-29 years	LBP attributable to high BMI	Rate	2006	14.7329	31.2859	1.67602
YLDs (Years Lived with Disability)	China	Female	25-29 years	LBP attributable to high BMI	Rate	2007	15.0768	31.4812	1.70256
YLDs (Years Lived with Disability)	China	Female	25-29 years	LBP attributable to high BMI	Rate	2008	15.4041	32.4698	1.72637
YLDs (Years Lived with Disability)	China	Female	25-29 years	LBP attributable to high BMI	Rate	2009	15.7894	33.4805	1.72739
YLDs (Years Lived with Disability)	China	Female	25-29 years	LBP attributable to high BMI	Rate	2010	16.2594	34.6543	1.75622
YLDs (Years Lived with Disability)	China	Female	25-29 years	LBP attributable to high BMI	Rate	2011	16.8407	35.7973	1.85404
YLDs (Years Lived with Disability)	China	Female	25-29 years	LBP attributable to high BMI	Rate	2012	17.4965	37.3499	1.89076
YLDs (Years Lived with Disability)	China	Female	25-29 years	LBP attributable to high BMI	Rate	2013	18.2153	38.2093	1.90928
YLDs (Years Lived with Disability)	China	Female	25-29 years	LBP attributable to high BMI	Rate	2014	18.9806	40.2304	1.9889
YLDs (Years Lived with Disability)	China	Female	25-29 years	LBP attributable to high BMI	Rate	2015	19.7437	42.4588	2.05041
YLDs (Years Lived with Disability)	China	Female	25-29 years	LBP attributable to high BMI	Rate	2016	20.9957	45.0577	2.17075
YLDs (Years Lived with Disability)	China	Female	25-29 years	LBP attributable to high BMI	Rate	2017	22.8968	49.1641	2.31967
YLDs (Years Lived with Disability)	China	Female	25-29 years	LBP attributable to high BMI	Rate	2018	24.9597	54.4038	2.5376
YLDs (Years Lived with Disability)	China	Female	25-29 years	LBP attributable to high BMI	Rate	2019	26.4589	57.0878	2.63197
YLDs (Years Lived with Disability)	China	Female	25-29 years	LBP attributable to high BMI	Rate	2020	27.4278	58.7579	2.78443
YLDs (Years Lived with Disability)	China	Female	25-29 years	LBP attributable to high BMI	Rate	2021	28.5934	63.4198	2.84686
YLDs (Years Lived with Disability)	China	Female	30-34 years	LBP attributable to high BMI	Rate	1990	21.6393	47.2168	2.49757
YLDs (Years Lived with Disability)	China	Female	30-34 years	LBP attributable to high BMI	Rate	1991	19.8925	43.2172	2.27413
YLDs (Years Lived with Disability)	China	Female	30-34 years	LBP attributable to high BMI	Rate	1992	18.3016	39.4918	2.08904
YLDs (Years Lived with Disability)	China	Female	30-34 years	LBP attributable to high BMI	Rate	1993	17.0223	36.6329	1.95122
YLDs (Years Lived with Disability)	China	Female	30-34 years	LBP attributable to high BMI	Rate	1994	16.1965	35.3877	1.83368
YLDs (Years Lived with Disability)	China	Female	30-34 years	LBP attributable to high BMI	Rate	1995	16.01	35.0113	1.80062
YLDs (Years Lived with Disability)	China	Female	30-34 years	LBP attributable to high BMI	Rate	1996	16.2594	34.983	1.84194
YLDs (Years Lived with Disability)	China	Female	30-34 years	LBP attributable to high BMI	Rate	1997	16.5223	35.3487	1.86724
YLDs (Years Lived with Disability)	China	Female	30-34 years	LBP attributable to high BMI	Rate	1998	16.852	36.2609	1.89683
YLDs (Years Lived with Disability)	China	Female	30-34 years	LBP attributable to high BMI	Rate	1999	17.1953	36.9183	1.92393
YLDs (Years Lived with Disability)	China	Female	30-34 years	LBP attributable to high BMI	Rate	2000	17.5756	37.7245	1.94373
YLDs (Years Lived with Disability)	China	Female	30-34 years	LBP attributable to high BMI	Rate	2001	17.8803	38.4721	1.96661
YLDs (Years Lived with Disability)	China	Female	30-34 years	LBP attributable to high BMI	Rate	2002	18.2277	39.5445	1.97434
YLDs (Years Lived with Disability)	China	Female	30-34 years	LBP attributable to high BMI	Rate	2003	18.5365	40.4489	2.02767
YLDs (Years Lived with Disability)	China	Female	30-34 years	LBP attributable to high BMI	Rate	2004	18.847	40.9463	2.05071
YLDs (Years Lived with Disability)	China	Female	30-34 years	LBP attributable to high BMI	Rate	2005	19.178	41.5267	2.03084
YLDs (Years Lived with Disability)	China	Female	30-34 years	LBP attributable to high BMI	Rate	2006	19.5441	42.0322	2.08371
YLDs (Years Lived with Disability)	China	Female	30-34 years	LBP attributable to high BMI	Rate	2007	19.9572	42.3812	2.10142
YLDs (Years Lived with Disability)	China	Female	30-34 years	LBP attributable to high BMI	Rate	2008	20.4387	43.6273	2.16295
YLDs (Years Lived with Disability)	China	Female	30-34 years	LBP attributable to high BMI	Rate	2009	21.0285	45.3857	2.20478
YLDs (Years Lived with Disability)	China	Female	30-34 years	LBP attributable to high BMI	Rate	2010	21.755	47.1477	2.27405
YLDs (Years Lived with Disability)	China	Female	30-34 years	LBP attributable to high BMI	Rate	2011	22.6417	50.0293	2.34444
YLDs (Years Lived with Disability)	China	Female	30-34 years	LBP attributable to high BMI	Rate	2012	23.6858	52.888	2.38641
YLDs (Years Lived with Disability)	China	Female	30-34 years	LBP attributable to high BMI	Rate	2013	24.8356	55.6105	2.52516
YLDs (Years Lived with Disability)	China	Female	30-34 years	LBP attributable to high BMI	Rate	2014	26.0414	58.3338	2.56844
YLDs (Years Lived with Disability)	China	Female	30-34 years	LBP attributable to high BMI	Rate	2015	27.3128	62.0073	2.70042
YLDs (Years Lived with Disability)	China	Female	30-34 years	LBP attributable to high BMI	Rate	2016	28.9199	64.6638	2.80307
YLDs (Years Lived with Disability)	China	Female	30-34 years	LBP attributable to high BMI	Rate	2017	30.9586	68.6608	2.97327
YLDs (Years Lived with Disability)	China	Female	30-34 years	LBP attributable to high BMI	Rate	2018	33.1589	73.8198	3.12427
YLDs (Years Lived with Disability)	China	Female	30-34 years	LBP attributable to high BMI	Rate	2019	35.0043	76.9824	3.3043
YLDs (Years Lived with Disability)	China	Female	30-34 years	LBP attributable to high BMI	Rate	2020	36.3916	80.0574	3.44059
YLDs (Years Lived with Disability)	China	Female	30-34 years	LBP attributable to high BMI	Rate	2021	37.7934	83.6705	3.50228
YLDs (Years Lived with Disability)	China	Female	35-39 years	LBP attributable to high BMI	Rate	1990	32.024	70.0335	3.52339
YLDs (Years Lived with Disability)	China	Female	35-39 years	LBP attributable to high BMI	Rate	1991	29.8557	64.9233	3.29498
YLDs (Years Lived with Disability)	China	Female	35-39 years	LBP attributable to high BMI	Rate	1992	27.7841	59.63	3.07183
YLDs (Years Lived with Disability)	China	Female	35-39 years	LBP attributable to high BMI	Rate	1993	26.1761	55.9092	2.91411
YLDs (Years Lived with Disability)	China	Female	35-39 years	LBP attributable to high BMI	Rate	1994	25.1406	53.9223	2.77699
YLDs (Years Lived with Disability)	China	Female	35-39 years	LBP attributable to high BMI	Rate	1995	25.0679	53.1917	2.73758
YLDs (Years Lived with Disability)	China	Female	35-39 years	LBP attributable to high BMI	Rate	1996	25.5655	53.8858	2.78274
YLDs (Years Lived with Disability)	China	Female	35-39 years	LBP attributable to high BMI	Rate	1997	26.1489	55.4979	2.8977
YLDs (Years Lived with Disability)	China	Female	35-39 years	LBP attributable to high BMI	Rate	1998	26.7312	56.348	2.90874
YLDs (Years Lived with Disability)	China	Female	35-39 years	LBP attributable to high BMI	Rate	1999	27.3305	57.8294	2.97425
YLDs (Years Lived with Disability)	China	Female	35-39 years	LBP attributable to high BMI	Rate	2000	27.9883	57.9807	2.99136
YLDs (Years Lived with Disability)	China	Female	35-39 years	LBP attributable to high BMI	Rate	2001	28.6229	59.9988	3.0088
YLDs (Years Lived with Disability)	China	Female	35-39 years	LBP attributable to high BMI	Rate	2002	29.2526	62.0302	3.04258
YLDs (Years Lived with Disability)	China	Female	35-39 years	LBP attributable to high BMI	Rate	2003	29.9022	63.4553	3.12079
YLDs (Years Lived with Disability)	China	Female	35-39 years	LBP attributable to high BMI	Rate	2004	30.6311	65.8085	3.17512
YLDs (Years Lived with Disability)	China	Female	35-39 years	LBP attributable to high BMI	Rate	2005	31.4385	66.7196	3.24341
YLDs (Years Lived with Disability)	China	Female	35-39 years	LBP attributable to high BMI	Rate	2006	32.3004	69.083	3.37818
YLDs (Years Lived with Disability)	China	Female	35-39 years	LBP attributable to high BMI	Rate	2007	33.2014	71.9951	3.40616
YLDs (Years Lived with Disability)	China	Female	35-39 years	LBP attributable to high BMI	Rate	2008	34.1105	73.687	3.41932
YLDs (Years Lived with Disability)	China	Female	35-39 years	LBP attributable to high BMI	Rate	2009	35.1926	77.2196	3.48963
YLDs (Years Lived with Disability)	China	Female	35-39 years	LBP attributable to high BMI	Rate	2010	36.3848	80.0968	3.50089
YLDs (Years Lived with Disability)	China	Female	35-39 years	LBP attributable to high BMI	Rate	2011	37.7989	83.4273	3.69356
YLDs (Years Lived with Disability)	China	Female	35-39 years	LBP attributable to high BMI	Rate	2012	39.3979	87.6082	3.84606
YLDs (Years Lived with Disability)	China	Female	35-39 years	LBP attributable to high BMI	Rate	2013	41.1724	90.9694	3.8847
YLDs (Years Lived with Disability)	China	Female	35-39 years	LBP attributable to high BMI	Rate	2014	43.0965	96.3521	4.03814
YLDs (Years Lived with Disability)	China	Female	35-39 years	LBP attributable to high BMI	Rate	2015	45.0864	100.759	4.17811
YLDs (Years Lived with Disability)	China	Female	35-39 years	LBP attributable to high BMI	Rate	2016	47.1258	106.122	4.33689
YLDs (Years Lived with Disability)	China	Female	35-39 years	LBP attributable to high BMI	Rate	2017	49.3399	111.185	4.52814
YLDs (Years Lived with Disability)	China	Female	35-39 years	LBP attributable to high BMI	Rate	2018	51.5484	119.452	4.85161
YLDs (Years Lived with Disability)	China	Female	35-39 years	LBP attributable to high BMI	Rate	2019	53.751	125.562	4.90147
YLDs (Years Lived with Disability)	China	Female	35-39 years	LBP attributable to high BMI	Rate	2020	55.849	131.702	5.28358
YLDs (Years Lived with Disability)	China	Female	35-39 years	LBP attributable to high BMI	Rate	2021	58.1939	132.848	5.26327
YLDs (Years Lived with Disability)	China	Female	40-44 years	LBP attributable to high BMI	Rate	1990	45.3915	94.7342	5.69354
YLDs (Years Lived with Disability)	China	Female	40-44 years	LBP attributable to high BMI	Rate	1991	42.6607	88.8162	5.34438
YLDs (Years Lived with Disability)	China	Female	40-44 years	LBP attributable to high BMI	Rate	1992	40.1854	83.3421	5.02629
YLDs (Years Lived with Disability)	China	Female	40-44 years	LBP attributable to high BMI	Rate	1993	38.1909	79.5879	4.77528
YLDs (Years Lived with Disability)	China	Female	40-44 years	LBP attributable to high BMI	Rate	1994	37.0988	77.3419	4.53118
YLDs (Years Lived with Disability)	China	Female	40-44 years	LBP attributable to high BMI	Rate	1995	37.1252	77.3991	4.53532
YLDs (Years Lived with Disability)	China	Female	40-44 years	LBP attributable to high BMI	Rate	1996	38.0325	79.0355	4.63855
YLDs (Years Lived with Disability)	China	Female	40-44 years	LBP attributable to high BMI	Rate	1997	39.0238	82.0013	4.72665
YLDs (Years Lived with Disability)	China	Female	40-44 years	LBP attributable to high BMI	Rate	1998	40.0913	83.2597	4.80703
YLDs (Years Lived with Disability)	China	Female	40-44 years	LBP attributable to high BMI	Rate	1999	41.1794	86.4563	4.92777
YLDs (Years Lived with Disability)	China	Female	40-44 years	LBP attributable to high BMI	Rate	2000	42.3023	89.6519	5.01543
YLDs (Years Lived with Disability)	China	Female	40-44 years	LBP attributable to high BMI	Rate	2001	43.4507	91.5411	5.01982
YLDs (Years Lived with Disability)	China	Female	40-44 years	LBP attributable to high BMI	Rate	2002	44.7303	94.4643	5.10725
YLDs (Years Lived with Disability)	China	Female	40-44 years	LBP attributable to high BMI	Rate	2003	45.9995	97.3526	5.24447
YLDs (Years Lived with Disability)	China	Female	40-44 years	LBP attributable to high BMI	Rate	2004	47.356	101.36	5.23428
YLDs (Years Lived with Disability)	China	Female	40-44 years	LBP attributable to high BMI	Rate	2005	48.69	103.97	5.33552
YLDs (Years Lived with Disability)	China	Female	40-44 years	LBP attributable to high BMI	Rate	2006	50.0776	106.916	5.39227
YLDs (Years Lived with Disability)	China	Female	40-44 years	LBP attributable to high BMI	Rate	2007	51.4661	110.011	5.52965
YLDs (Years Lived with Disability)	China	Female	40-44 years	LBP attributable to high BMI	Rate	2008	52.9352	112.684	5.62308
YLDs (Years Lived with Disability)	China	Female	40-44 years	LBP attributable to high BMI	Rate	2009	54.6059	115.403	5.84959
YLDs (Years Lived with Disability)	China	Female	40-44 years	LBP attributable to high BMI	Rate	2010	56.4596	119.992	6.01994
YLDs (Years Lived with Disability)	China	Female	40-44 years	LBP attributable to high BMI	Rate	2011	58.5708	123.516	6.12534
YLDs (Years Lived with Disability)	China	Female	40-44 years	LBP attributable to high BMI	Rate	2012	60.8622	128.764	6.37631
YLDs (Years Lived with Disability)	China	Female	40-44 years	LBP attributable to high BMI	Rate	2013	63.2023	134.93	6.59505
YLDs (Years Lived with Disability)	China	Female	40-44 years	LBP attributable to high BMI	Rate	2014	65.6409	142.218	6.91222
YLDs (Years Lived with Disability)	China	Female	40-44 years	LBP attributable to high BMI	Rate	2015	68.0783	146.15	7.11639
YLDs (Years Lived with Disability)	China	Female	40-44 years	LBP attributable to high BMI	Rate	2016	70.6875	151.409	7.41396
YLDs (Years Lived with Disability)	China	Female	40-44 years	LBP attributable to high BMI	Rate	2017	73.3254	156.383	7.60396
YLDs (Years Lived with Disability)	China	Female	40-44 years	LBP attributable to high BMI	Rate	2018	76.1514	163.6	7.7948
YLDs (Years Lived with Disability)	China	Female	40-44 years	LBP attributable to high BMI	Rate	2019	79.0621	171.899	8.00486
YLDs (Years Lived with Disability)	China	Female	40-44 years	LBP attributable to high BMI	Rate	2020	82.1753	175.868	8.38887
YLDs (Years Lived with Disability)	China	Female	40-44 years	LBP attributable to high BMI	Rate	2021	84.9921	183.817	8.50014
YLDs (Years Lived with Disability)	China	Female	45-49 years	LBP attributable to high BMI	Rate	1990	61.7382	129.422	6.27261
YLDs (Years Lived with Disability)	China	Female	45-49 years	LBP attributable to high BMI	Rate	1991	59.2978	124.673	6.04721
YLDs (Years Lived with Disability)	China	Female	45-49 years	LBP attributable to high BMI	Rate	1992	57.0296	119.87	5.86431
YLDs (Years Lived with Disability)	China	Female	45-49 years	LBP attributable to high BMI	Rate	1993	55.38	116.14	5.62482
YLDs (Years Lived with Disability)	China	Female	45-49 years	LBP attributable to high BMI	Rate	1994	54.5731	113.874	5.4751
YLDs (Years Lived with Disability)	China	Female	45-49 years	LBP attributable to high BMI	Rate	1995	55.204	115.62	5.37635
YLDs (Years Lived with Disability)	China	Female	45-49 years	LBP attributable to high BMI	Rate	1996	56.7568	118.885	5.56179
YLDs (Years Lived with Disability)	China	Female	45-49 years	LBP attributable to high BMI	Rate	1997	58.421	121.546	5.66244
YLDs (Years Lived with Disability)	China	Female	45-49 years	LBP attributable to high BMI	Rate	1998	60.2623	125.903	5.78198
YLDs (Years Lived with Disability)	China	Female	45-49 years	LBP attributable to high BMI	Rate	1999	62.2372	130.777	5.93834
YLDs (Years Lived with Disability)	China	Female	45-49 years	LBP attributable to high BMI	Rate	2000	64.2673	134.987	6.07633
YLDs (Years Lived with Disability)	China	Female	45-49 years	LBP attributable to high BMI	Rate	2001	66.4051	139.563	6.17518
YLDs (Years Lived with Disability)	China	Female	45-49 years	LBP attributable to high BMI	Rate	2002	68.4854	143.559	6.44865
YLDs (Years Lived with Disability)	China	Female	45-49 years	LBP attributable to high BMI	Rate	2003	70.5708	146.242	6.7825
YLDs (Years Lived with Disability)	China	Female	45-49 years	LBP attributable to high BMI	Rate	2004	72.6834	152.709	7.10756
YLDs (Years Lived with Disability)	China	Female	45-49 years	LBP attributable to high BMI	Rate	2005	74.7651	155.532	7.3332
YLDs (Years Lived with Disability)	China	Female	45-49 years	LBP attributable to high BMI	Rate	2006	77.0505	161.243	7.38455
YLDs (Years Lived with Disability)	China	Female	45-49 years	LBP attributable to high BMI	Rate	2007	79.4165	166.545	7.76018
YLDs (Years Lived with Disability)	China	Female	45-49 years	LBP attributable to high BMI	Rate	2008	81.8406	170.221	8.04175
YLDs (Years Lived with Disability)	China	Female	45-49 years	LBP attributable to high BMI	Rate	2009	84.4276	175.939	8.24973
YLDs (Years Lived with Disability)	China	Female	45-49 years	LBP attributable to high BMI	Rate	2010	87.0379	181.181	8.38208
YLDs (Years Lived with Disability)	China	Female	45-49 years	LBP attributable to high BMI	Rate	2011	89.9784	188.602	8.67209
YLDs (Years Lived with Disability)	China	Female	45-49 years	LBP attributable to high BMI	Rate	2012	93.0098	195.176	9.00728
YLDs (Years Lived with Disability)	China	Female	45-49 years	LBP attributable to high BMI	Rate	2013	96.334	202.866	9.40584
YLDs (Years Lived with Disability)	China	Female	45-49 years	LBP attributable to high BMI	Rate	2014	99.6749	210.533	9.8717
YLDs (Years Lived with Disability)	China	Female	45-49 years	LBP attributable to high BMI	Rate	2015	103.117	219.761	10.144
YLDs (Years Lived with Disability)	China	Female	45-49 years	LBP attributable to high BMI	Rate	2016	106.521	227.836	10.4149
YLDs (Years Lived with Disability)	China	Female	45-49 years	LBP attributable to high BMI	Rate	2017	109.988	233.389	10.7986
YLDs (Years Lived with Disability)	China	Female	45-49 years	LBP attributable to high BMI	Rate	2018	113.379	240.317	11.2312
YLDs (Years Lived with Disability)	China	Female	45-49 years	LBP attributable to high BMI	Rate	2019	116.862	249.649	11.441
YLDs (Years Lived with Disability)	China	Female	45-49 years	LBP attributable to high BMI	Rate	2020	120.86	259.836	11.6484
YLDs (Years Lived with Disability)	China	Female	45-49 years	LBP attributable to high BMI	Rate	2021	123.918	268.22	12.1245
YLDs (Years Lived with Disability)	China	Female	50-54 years	LBP attributable to high BMI	Rate	1990	80.7782	170.182	9.55038
YLDs (Years Lived with Disability)	China	Female	50-54 years	LBP attributable to high BMI	Rate	1991	78.6089	163.575	9.25349
YLDs (Years Lived with Disability)	China	Female	50-54 years	LBP attributable to high BMI	Rate	1992	76.7551	159.62	9.00677
YLDs (Years Lived with Disability)	China	Female	50-54 years	LBP attributable to high BMI	Rate	1993	75.5514	159.517	8.70001
YLDs (Years Lived with Disability)	China	Female	50-54 years	LBP attributable to high BMI	Rate	1994	75.3687	158.016	8.65579
YLDs (Years Lived with Disability)	China	Female	50-54 years	LBP attributable to high BMI	Rate	1995	76.5312	161.187	8.76781
YLDs (Years Lived with Disability)	China	Female	50-54 years	LBP attributable to high BMI	Rate	1996	78.734	166.112	8.98614
YLDs (Years Lived with Disability)	China	Female	50-54 years	LBP attributable to high BMI	Rate	1997	81.2234	172.769	9.28325
YLDs (Years Lived with Disability)	China	Female	50-54 years	LBP attributable to high BMI	Rate	1998	83.88	176.97	9.6078
YLDs (Years Lived with Disability)	China	Female	50-54 years	LBP attributable to high BMI	Rate	1999	86.5379	183.37	9.94208
YLDs (Years Lived with Disability)	China	Female	50-54 years	LBP attributable to high BMI	Rate	2000	89.3878	189.038	10.0897
YLDs (Years Lived with Disability)	China	Female	50-54 years	LBP attributable to high BMI	Rate	2001	92.1161	196.117	10.4194
YLDs (Years Lived with Disability)	China	Female	50-54 years	LBP attributable to high BMI	Rate	2002	94.9483	201.198	10.6813
YLDs (Years Lived with Disability)	China	Female	50-54 years	LBP attributable to high BMI	Rate	2003	97.7961	207.673	10.7129
YLDs (Years Lived with Disability)	China	Female	50-54 years	LBP attributable to high BMI	Rate	2004	100.975	215.241	11.0029
YLDs (Years Lived with Disability)	China	Female	50-54 years	LBP attributable to high BMI	Rate	2005	104.164	221.765	11.1512
YLDs (Years Lived with Disability)	China	Female	50-54 years	LBP attributable to high BMI	Rate	2006	107.782	229.076	11.5943
YLDs (Years Lived with Disability)	China	Female	50-54 years	LBP attributable to high BMI	Rate	2007	111.576	239.499	11.9305
YLDs (Years Lived with Disability)	China	Female	50-54 years	LBP attributable to high BMI	Rate	2008	115.624	248.839	12.3238
YLDs (Years Lived with Disability)	China	Female	50-54 years	LBP attributable to high BMI	Rate	2009	119.804	257.751	12.685
YLDs (Years Lived with Disability)	China	Female	50-54 years	LBP attributable to high BMI	Rate	2010	124.037	265.783	12.9662
YLDs (Years Lived with Disability)	China	Female	50-54 years	LBP attributable to high BMI	Rate	2011	128.453	279.275	13.5106
YLDs (Years Lived with Disability)	China	Female	50-54 years	LBP attributable to high BMI	Rate	2012	133.127	293.056	14.0481
YLDs (Years Lived with Disability)	China	Female	50-54 years	LBP attributable to high BMI	Rate	2013	138.054	303.362	14.4198
YLDs (Years Lived with Disability)	China	Female	50-54 years	LBP attributable to high BMI	Rate	2014	142.997	316.701	14.8143
YLDs (Years Lived with Disability)	China	Female	50-54 years	LBP attributable to high BMI	Rate	2015	147.854	328.314	15.5228
YLDs (Years Lived with Disability)	China	Female	50-54 years	LBP attributable to high BMI	Rate	2016	152.973	341.067	16.0085
YLDs (Years Lived with Disability)	China	Female	50-54 years	LBP attributable to high BMI	Rate	2017	158.27	353.605	16.6349
YLDs (Years Lived with Disability)	China	Female	50-54 years	LBP attributable to high BMI	Rate	2018	163.772	366.965	16.9439
YLDs (Years Lived with Disability)	China	Female	50-54 years	LBP attributable to high BMI	Rate	2019	169.434	379.15	17.4686
YLDs (Years Lived with Disability)	China	Female	50-54 years	LBP attributable to high BMI	Rate	2020	175.313	397.037	18.4155
YLDs (Years Lived with Disability)	China	Female	50-54 years	LBP attributable to high BMI	Rate	2021	180.49	410.409	18.7078
YLDs (Years Lived with Disability)	China	Female	55-59 years	LBP attributable to high BMI	Rate	1990	91.1786	207.84	10.01
YLDs (Years Lived with Disability)	China	Female	55-59 years	LBP attributable to high BMI	Rate	1991	89.2791	205.166	9.76205
YLDs (Years Lived with Disability)	China	Female	55-59 years	LBP attributable to high BMI	Rate	1992	87.6962	198.992	9.60517
YLDs (Years Lived with Disability)	China	Female	55-59 years	LBP attributable to high BMI	Rate	1993	86.6876	196.576	9.43573
YLDs (Years Lived with Disability)	China	Female	55-59 years	LBP attributable to high BMI	Rate	1994	86.6771	195.952	9.43916
YLDs (Years Lived with Disability)	China	Female	55-59 years	LBP attributable to high BMI	Rate	1995	87.9658	196.906	9.55805
YLDs (Years Lived with Disability)	China	Female	55-59 years	LBP attributable to high BMI	Rate	1996	90.179	203.702	9.75619
YLDs (Years Lived with Disability)	China	Female	55-59 years	LBP attributable to high BMI	Rate	1997	92.7216	208.401	9.98653
YLDs (Years Lived with Disability)	China	Female	55-59 years	LBP attributable to high BMI	Rate	1998	95.4064	215.884	10.4878
YLDs (Years Lived with Disability)	China	Female	55-59 years	LBP attributable to high BMI	Rate	1999	98.401	220.493	10.8048
YLDs (Years Lived with Disability)	China	Female	55-59 years	LBP attributable to high BMI	Rate	2000	101.66	229.884	11.1779
YLDs (Years Lived with Disability)	China	Female	55-59 years	LBP attributable to high BMI	Rate	2001	105.06	239.136	11.4126
YLDs (Years Lived with Disability)	China	Female	55-59 years	LBP attributable to high BMI	Rate	2002	108.531	246.773	11.6051
YLDs (Years Lived with Disability)	China	Female	55-59 years	LBP attributable to high BMI	Rate	2003	111.952	254.779	12.2518
YLDs (Years Lived with Disability)	China	Female	55-59 years	LBP attributable to high BMI	Rate	2004	115.145	263.424	12.4098
YLDs (Years Lived with Disability)	China	Female	55-59 years	LBP attributable to high BMI	Rate	2005	118.988	276.945	12.91
YLDs (Years Lived with Disability)	China	Female	55-59 years	LBP attributable to high BMI	Rate	2006	122.692	283.576	13.1637
YLDs (Years Lived with Disability)	China	Female	55-59 years	LBP attributable to high BMI	Rate	2007	126.591	292.212	13.5873
YLDs (Years Lived with Disability)	China	Female	55-59 years	LBP attributable to high BMI	Rate	2008	130.836	301.716	14.3184
YLDs (Years Lived with Disability)	China	Female	55-59 years	LBP attributable to high BMI	Rate	2009	135.47	312.675	14.9314
YLDs (Years Lived with Disability)	China	Female	55-59 years	LBP attributable to high BMI	Rate	2010	140.045	327.126	15.2091
YLDs (Years Lived with Disability)	China	Female	55-59 years	LBP attributable to high BMI	Rate	2011	145.412	339.472	15.8266
YLDs (Years Lived with Disability)	China	Female	55-59 years	LBP attributable to high BMI	Rate	2012	150.984	352.391	16.7044
YLDs (Years Lived with Disability)	China	Female	55-59 years	LBP attributable to high BMI	Rate	2013	156.821	365.594	17.176
YLDs (Years Lived with Disability)	China	Female	55-59 years	LBP attributable to high BMI	Rate	2014	162.738	382.853	17.6394
YLDs (Years Lived with Disability)	China	Female	55-59 years	LBP attributable to high BMI	Rate	2015	168.631	401.752	18.3624
YLDs (Years Lived with Disability)	China	Female	55-59 years	LBP attributable to high BMI	Rate	2016	174.473	414.622	18.6794
YLDs (Years Lived with Disability)	China	Female	55-59 years	LBP attributable to high BMI	Rate	2017	180.317	425.221	19.2866
YLDs (Years Lived with Disability)	China	Female	55-59 years	LBP attributable to high BMI	Rate	2018	186.07	433.884	19.7523
YLDs (Years Lived with Disability)	China	Female	55-59 years	LBP attributable to high BMI	Rate	2019	191.699	453.754	20.2234
YLDs (Years Lived with Disability)	China	Female	55-59 years	LBP attributable to high BMI	Rate	2020	197.008	468.428	21.056
YLDs (Years Lived with Disability)	China	Female	55-59 years	LBP attributable to high BMI	Rate	2021	203.253	479.853	21.6038
YLDs (Years Lived with Disability)	China	Female	60-64 years	LBP attributable to high BMI	Rate	1990	97.6547	210.6	12.0853
YLDs (Years Lived with Disability)	China	Female	60-64 years	LBP attributable to high BMI	Rate	1991	96.1026	207.857	11.8165
YLDs (Years Lived with Disability)	China	Female	60-64 years	LBP attributable to high BMI	Rate	1992	94.8444	206.712	11.5036
YLDs (Years Lived with Disability)	China	Female	60-64 years	LBP attributable to high BMI	Rate	1993	94.2506	207.922	11.1546
YLDs (Years Lived with Disability)	China	Female	60-64 years	LBP attributable to high BMI	Rate	1994	94.6089	209.554	11.1821
YLDs (Years Lived with Disability)	China	Female	60-64 years	LBP attributable to high BMI	Rate	1995	96.2209	215.55	11.1358
YLDs (Years Lived with Disability)	China	Female	60-64 years	LBP attributable to high BMI	Rate	1996	98.731	221.471	11.4098
YLDs (Years Lived with Disability)	China	Female	60-64 years	LBP attributable to high BMI	Rate	1997	101.628	228.301	11.6411
YLDs (Years Lived with Disability)	China	Female	60-64 years	LBP attributable to high BMI	Rate	1998	104.743	234.743	11.7027
YLDs (Years Lived with Disability)	China	Female	60-64 years	LBP attributable to high BMI	Rate	1999	107.98	244.145	12.0695
YLDs (Years Lived with Disability)	China	Female	60-64 years	LBP attributable to high BMI	Rate	2000	111.318	253.134	12.3153
YLDs (Years Lived with Disability)	China	Female	60-64 years	LBP attributable to high BMI	Rate	2001	114.754	260.82	12.6385
YLDs (Years Lived with Disability)	China	Female	60-64 years	LBP attributable to high BMI	Rate	2002	118.409	267.994	12.9211
YLDs (Years Lived with Disability)	China	Female	60-64 years	LBP attributable to high BMI	Rate	2003	122.249	277.041	13.2259
YLDs (Years Lived with Disability)	China	Female	60-64 years	LBP attributable to high BMI	Rate	2004	126.485	286.07	13.5791
YLDs (Years Lived with Disability)	China	Female	60-64 years	LBP attributable to high BMI	Rate	2005	130.972	293.938	14.016
YLDs (Years Lived with Disability)	China	Female	60-64 years	LBP attributable to high BMI	Rate	2006	135.943	305.249	14.7494
YLDs (Years Lived with Disability)	China	Female	60-64 years	LBP attributable to high BMI	Rate	2007	141.163	317.998	15.0184
YLDs (Years Lived with Disability)	China	Female	60-64 years	LBP attributable to high BMI	Rate	2008	146.273	332.889	15.7584
YLDs (Years Lived with Disability)	China	Female	60-64 years	LBP attributable to high BMI	Rate	2009	151.41	345.705	16.3246
YLDs (Years Lived with Disability)	China	Female	60-64 years	LBP attributable to high BMI	Rate	2010	157.045	362.708	16.9757
YLDs (Years Lived with Disability)	China	Female	60-64 years	LBP attributable to high BMI	Rate	2011	162.773	374.505	17.3853
YLDs (Years Lived with Disability)	China	Female	60-64 years	LBP attributable to high BMI	Rate	2012	168.964	388.93	18.316
YLDs (Years Lived with Disability)	China	Female	60-64 years	LBP attributable to high BMI	Rate	2013	175.428	401.72	18.7622
YLDs (Years Lived with Disability)	China	Female	60-64 years	LBP attributable to high BMI	Rate	2014	182.339	414.517	19.4781
YLDs (Years Lived with Disability)	China	Female	60-64 years	LBP attributable to high BMI	Rate	2015	189.129	426.656	20.1401
YLDs (Years Lived with Disability)	China	Female	60-64 years	LBP attributable to high BMI	Rate	2016	196.108	441.861	20.9144
YLDs (Years Lived with Disability)	China	Female	60-64 years	LBP attributable to high BMI	Rate	2017	203.453	455.135	21.5433
YLDs (Years Lived with Disability)	China	Female	60-64 years	LBP attributable to high BMI	Rate	2018	211.038	474.639	22.578
YLDs (Years Lived with Disability)	China	Female	60-64 years	LBP attributable to high BMI	Rate	2019	218.205	484.314	23.2125
YLDs (Years Lived with Disability)	China	Female	60-64 years	LBP attributable to high BMI	Rate	2020	224.798	492.676	24.0237
YLDs (Years Lived with Disability)	China	Female	60-64 years	LBP attributable to high BMI	Rate	2021	231.386	504.721	24.3473
YLDs (Years Lived with Disability)	China	Female	65-69 years	LBP attributable to high BMI	Rate	1990	100.022	218.367	13.0384
YLDs (Years Lived with Disability)	China	Female	65-69 years	LBP attributable to high BMI	Rate	1991	98.4221	215.943	12.6565
YLDs (Years Lived with Disability)	China	Female	65-69 years	LBP attributable to high BMI	Rate	1992	97.1508	212.685	12.6054
YLDs (Years Lived with Disability)	China	Female	65-69 years	LBP attributable to high BMI	Rate	1993	96.548	211.427	12.3653
YLDs (Years Lived with Disability)	China	Female	65-69 years	LBP attributable to high BMI	Rate	1994	96.9296	212.422	12.4068
YLDs (Years Lived with Disability)	China	Female	65-69 years	LBP attributable to high BMI	Rate	1995	98.7514	216.715	12.5758
YLDs (Years Lived with Disability)	China	Female	65-69 years	LBP attributable to high BMI	Rate	1996	101.476	223.254	12.8415
YLDs (Years Lived with Disability)	China	Female	65-69 years	LBP attributable to high BMI	Rate	1997	104.484	227.275	13.232
YLDs (Years Lived with Disability)	China	Female	65-69 years	LBP attributable to high BMI	Rate	1998	107.818	234.875	13.3276
YLDs (Years Lived with Disability)	China	Female	65-69 years	LBP attributable to high BMI	Rate	1999	111.336	242.619	13.5938
YLDs (Years Lived with Disability)	China	Female	65-69 years	LBP attributable to high BMI	Rate	2000	115.016	249.799	13.8393
YLDs (Years Lived with Disability)	China	Female	65-69 years	LBP attributable to high BMI	Rate	2001	118.741	257.46	14.2184
YLDs (Years Lived with Disability)	China	Female	65-69 years	LBP attributable to high BMI	Rate	2002	122.673	267.676	14.4717
YLDs (Years Lived with Disability)	China	Female	65-69 years	LBP attributable to high BMI	Rate	2003	126.67	274.914	14.899
YLDs (Years Lived with Disability)	China	Female	65-69 years	LBP attributable to high BMI	Rate	2004	130.818	283.968	14.9566
YLDs (Years Lived with Disability)	China	Female	65-69 years	LBP attributable to high BMI	Rate	2005	135.321	293.29	15.1107
YLDs (Years Lived with Disability)	China	Female	65-69 years	LBP attributable to high BMI	Rate	2006	140.062	308.646	15.894
YLDs (Years Lived with Disability)	China	Female	65-69 years	LBP attributable to high BMI	Rate	2007	145.296	322.113	16.2734
YLDs (Years Lived with Disability)	China	Female	65-69 years	LBP attributable to high BMI	Rate	2008	150.77	331.261	16.7564
YLDs (Years Lived with Disability)	China	Female	65-69 years	LBP attributable to high BMI	Rate	2009	156.776	341.737	17.1879
YLDs (Years Lived with Disability)	China	Female	65-69 years	LBP attributable to high BMI	Rate	2010	163.009	356.605	17.6313
YLDs (Years Lived with Disability)	China	Female	65-69 years	LBP attributable to high BMI	Rate	2011	169.746	374.309	18.0492
YLDs (Years Lived with Disability)	China	Female	65-69 years	LBP attributable to high BMI	Rate	2012	177.022	394.259	18.8167
YLDs (Years Lived with Disability)	China	Female	65-69 years	LBP attributable to high BMI	Rate	2013	184.003	414.786	19.3865
YLDs (Years Lived with Disability)	China	Female	65-69 years	LBP attributable to high BMI	Rate	2014	191.024	428.643	20.1955
YLDs (Years Lived with Disability)	China	Female	65-69 years	LBP attributable to high BMI	Rate	2015	198.352	445.129	21.0073
YLDs (Years Lived with Disability)	China	Female	65-69 years	LBP attributable to high BMI	Rate	2016	206.124	459.385	21.917
YLDs (Years Lived with Disability)	China	Female	65-69 years	LBP attributable to high BMI	Rate	2017	214.409	479.932	22.7652
YLDs (Years Lived with Disability)	China	Female	65-69 years	LBP attributable to high BMI	Rate	2018	223.148	499.086	23.7832
YLDs (Years Lived with Disability)	China	Female	65-69 years	LBP attributable to high BMI	Rate	2019	231.874	517.427	24.829
YLDs (Years Lived with Disability)	China	Female	65-69 years	LBP attributable to high BMI	Rate	2020	239.425	533.245	25.5902
YLDs (Years Lived with Disability)	China	Female	65-69 years	LBP attributable to high BMI	Rate	2021	247.836	554.54	26.412
YLDs (Years Lived with Disability)	China	Female	70-74 years	LBP attributable to high BMI	Rate	1990	98.7877	206.981	12.3593
YLDs (Years Lived with Disability)	China	Female	70-74 years	LBP attributable to high BMI	Rate	1991	96.0719	202.157	11.9711
YLDs (Years Lived with Disability)	China	Female	70-74 years	LBP attributable to high BMI	Rate	1992	93.8269	198.741	11.7566
YLDs (Years Lived with Disability)	China	Female	70-74 years	LBP attributable to high BMI	Rate	1993	92.3872	198	11.6847
YLDs (Years Lived with Disability)	China	Female	70-74 years	LBP attributable to high BMI	Rate	1994	92.0722	196.029	11.537
YLDs (Years Lived with Disability)	China	Female	70-74 years	LBP attributable to high BMI	Rate	1995	93.4564	199.881	11.7617
YLDs (Years Lived with Disability)	China	Female	70-74 years	LBP attributable to high BMI	Rate	1996	95.9954	204.245	12.1078
YLDs (Years Lived with Disability)	China	Female	70-74 years	LBP attributable to high BMI	Rate	1997	98.8232	211.104	12.5567
YLDs (Years Lived with Disability)	China	Female	70-74 years	LBP attributable to high BMI	Rate	1998	101.831	218.492	12.8554
YLDs (Years Lived with Disability)	China	Female	70-74 years	LBP attributable to high BMI	Rate	1999	104.979	224.704	13.2766
YLDs (Years Lived with Disability)	China	Female	70-74 years	LBP attributable to high BMI	Rate	2000	108.348	234.915	13.616
YLDs (Years Lived with Disability)	China	Female	70-74 years	LBP attributable to high BMI	Rate	2001	111.656	243.718	13.8163
YLDs (Years Lived with Disability)	China	Female	70-74 years	LBP attributable to high BMI	Rate	2002	115.05	251.503	14.1719
YLDs (Years Lived with Disability)	China	Female	70-74 years	LBP attributable to high BMI	Rate	2003	118.646	256.477	14.5431
YLDs (Years Lived with Disability)	China	Female	70-74 years	LBP attributable to high BMI	Rate	2004	122.52	264.055	14.9492
YLDs (Years Lived with Disability)	China	Female	70-74 years	LBP attributable to high BMI	Rate	2005	126.711	273.97	15.4369
YLDs (Years Lived with Disability)	China	Female	70-74 years	LBP attributable to high BMI	Rate	2006	131.64	283.681	16.2236
YLDs (Years Lived with Disability)	China	Female	70-74 years	LBP attributable to high BMI	Rate	2007	136.867	293.206	16.7968
YLDs (Years Lived with Disability)	China	Female	70-74 years	LBP attributable to high BMI	Rate	2008	142.521	308.055	17.0512
YLDs (Years Lived with Disability)	China	Female	70-74 years	LBP attributable to high BMI	Rate	2009	148.203	320.465	17.6005
YLDs (Years Lived with Disability)	China	Female	70-74 years	LBP attributable to high BMI	Rate	2010	153.851	329.968	18.0368
YLDs (Years Lived with Disability)	China	Female	70-74 years	LBP attributable to high BMI	Rate	2011	159.609	340.59	18.6606
YLDs (Years Lived with Disability)	China	Female	70-74 years	LBP attributable to high BMI	Rate	2012	165.311	350.499	19.0664
YLDs (Years Lived with Disability)	China	Female	70-74 years	LBP attributable to high BMI	Rate	2013	171.227	365.795	19.4641
YLDs (Years Lived with Disability)	China	Female	70-74 years	LBP attributable to high BMI	Rate	2014	177.508	380.547	19.9095
YLDs (Years Lived with Disability)	China	Female	70-74 years	LBP attributable to high BMI	Rate	2015	184.358	394.217	20.2027
YLDs (Years Lived with Disability)	China	Female	70-74 years	LBP attributable to high BMI	Rate	2016	191.708	408.251	20.9026
YLDs (Years Lived with Disability)	China	Female	70-74 years	LBP attributable to high BMI	Rate	2017	199.627	426.301	21.585
YLDs (Years Lived with Disability)	China	Female	70-74 years	LBP attributable to high BMI	Rate	2018	207.067	441.303	21.9503
YLDs (Years Lived with Disability)	China	Female	70-74 years	LBP attributable to high BMI	Rate	2019	213.998	457.993	22.4301
YLDs (Years Lived with Disability)	China	Female	70-74 years	LBP attributable to high BMI	Rate	2020	220.592	468.084	23.7404
YLDs (Years Lived with Disability)	China	Female	70-74 years	LBP attributable to high BMI	Rate	2021	228.035	485.95	24.1161
YLDs (Years Lived with Disability)	China	Female	75-79 years	LBP attributable to high BMI	Rate	1990	90.7864	182.4	10.6
YLDs (Years Lived with Disability)	China	Female	75-79 years	LBP attributable to high BMI	Rate	1991	87.8873	176.117	10.2554
YLDs (Years Lived with Disability)	China	Female	75-79 years	LBP attributable to high BMI	Rate	1992	85.4146	170.547	9.98279
YLDs (Years Lived with Disability)	China	Female	75-79 years	LBP attributable to high BMI	Rate	1993	83.7196	166.227	9.74404
YLDs (Years Lived with Disability)	China	Female	75-79 years	LBP attributable to high BMI	Rate	1994	83.1535	166.495	9.7453
YLDs (Years Lived with Disability)	China	Female	75-79 years	LBP attributable to high BMI	Rate	1995	84.1333	168.486	9.80385
YLDs (Years Lived with Disability)	China	Female	75-79 years	LBP attributable to high BMI	Rate	1996	86.1085	172.931	10.0111
YLDs (Years Lived with Disability)	China	Female	75-79 years	LBP attributable to high BMI	Rate	1997	88.2165	176.55	10.1704
YLDs (Years Lived with Disability)	China	Female	75-79 years	LBP attributable to high BMI	Rate	1998	90.5436	179.781	10.2824
YLDs (Years Lived with Disability)	China	Female	75-79 years	LBP attributable to high BMI	Rate	1999	92.9802	182.757	10.4696
YLDs (Years Lived with Disability)	China	Female	75-79 years	LBP attributable to high BMI	Rate	2000	95.5254	188.542	10.7277
YLDs (Years Lived with Disability)	China	Female	75-79 years	LBP attributable to high BMI	Rate	2001	98.134	192.23	11.0594
YLDs (Years Lived with Disability)	China	Female	75-79 years	LBP attributable to high BMI	Rate	2002	100.744	197.629	11.1241
YLDs (Years Lived with Disability)	China	Female	75-79 years	LBP attributable to high BMI	Rate	2003	103.47	202.767	11.2427
YLDs (Years Lived with Disability)	China	Female	75-79 years	LBP attributable to high BMI	Rate	2004	106.408	210.501	11.7067
YLDs (Years Lived with Disability)	China	Female	75-79 years	LBP attributable to high BMI	Rate	2005	109.76	220.971	12.0651
YLDs (Years Lived with Disability)	China	Female	75-79 years	LBP attributable to high BMI	Rate	2006	113.499	227.025	12.301
YLDs (Years Lived with Disability)	China	Female	75-79 years	LBP attributable to high BMI	Rate	2007	117.59	234.337	12.8551
YLDs (Years Lived with Disability)	China	Female	75-79 years	LBP attributable to high BMI	Rate	2008	121.975	245.124	13.3417
YLDs (Years Lived with Disability)	China	Female	75-79 years	LBP attributable to high BMI	Rate	2009	126.523	252.034	13.5999
YLDs (Years Lived with Disability)	China	Female	75-79 years	LBP attributable to high BMI	Rate	2010	131.393	261.59	14.1253
YLDs (Years Lived with Disability)	China	Female	75-79 years	LBP attributable to high BMI	Rate	2011	136.309	271.994	14.6975
YLDs (Years Lived with Disability)	China	Female	75-79 years	LBP attributable to high BMI	Rate	2012	141.569	285.504	15.2
YLDs (Years Lived with Disability)	China	Female	75-79 years	LBP attributable to high BMI	Rate	2013	147.037	298.188	15.9843
YLDs (Years Lived with Disability)	China	Female	75-79 years	LBP attributable to high BMI	Rate	2014	152.659	312.797	16.4795
YLDs (Years Lived with Disability)	China	Female	75-79 years	LBP attributable to high BMI	Rate	2015	158.48	322.184	16.7219
YLDs (Years Lived with Disability)	China	Female	75-79 years	LBP attributable to high BMI	Rate	2016	164.618	332.281	17.378
YLDs (Years Lived with Disability)	China	Female	75-79 years	LBP attributable to high BMI	Rate	2017	171.085	345.787	18.0679
YLDs (Years Lived with Disability)	China	Female	75-79 years	LBP attributable to high BMI	Rate	2018	177.983	363.072	18.4386
YLDs (Years Lived with Disability)	China	Female	75-79 years	LBP attributable to high BMI	Rate	2019	185.309	377.486	19.1269
YLDs (Years Lived with Disability)	China	Female	75-79 years	LBP attributable to high BMI	Rate	2020	193.599	397.082	20.1041
YLDs (Years Lived with Disability)	China	Female	75-79 years	LBP attributable to high BMI	Rate	2021	202.057	416.055	21.0397
YLDs (Years Lived with Disability)	China	Female	80-84 years	LBP attributable to high BMI	Rate	1990	75.4173	157.623	8.39971
YLDs (Years Lived with Disability)	China	Female	80-84 years	LBP attributable to high BMI	Rate	1991	73.8038	152.58	8.14338
YLDs (Years Lived with Disability)	China	Female	80-84 years	LBP attributable to high BMI	Rate	1992	72.3744	149.367	7.95994
YLDs (Years Lived with Disability)	China	Female	80-84 years	LBP attributable to high BMI	Rate	1993	71.3437	147.002	7.76441
YLDs (Years Lived with Disability)	China	Female	80-84 years	LBP attributable to high BMI	Rate	1994	70.9486	146.133	7.67774
YLDs (Years Lived with Disability)	China	Female	80-84 years	LBP attributable to high BMI	Rate	1995	71.4981	146.559	7.73985
YLDs (Years Lived with Disability)	China	Female	80-84 years	LBP attributable to high BMI	Rate	1996	72.8043	149.776	7.85872
YLDs (Years Lived with Disability)	China	Female	80-84 years	LBP attributable to high BMI	Rate	1997	74.2612	151.448	8.01521
YLDs (Years Lived with Disability)	China	Female	80-84 years	LBP attributable to high BMI	Rate	1998	75.8947	156.279	8.32287
YLDs (Years Lived with Disability)	China	Female	80-84 years	LBP attributable to high BMI	Rate	1999	77.5836	159.421	8.45993
YLDs (Years Lived with Disability)	China	Female	80-84 years	LBP attributable to high BMI	Rate	2000	79.3573	163.11	8.56653
YLDs (Years Lived with Disability)	China	Female	80-84 years	LBP attributable to high BMI	Rate	2001	81.0705	166.313	8.63873
YLDs (Years Lived with Disability)	China	Female	80-84 years	LBP attributable to high BMI	Rate	2002	82.732	171.254	8.65203
YLDs (Years Lived with Disability)	China	Female	80-84 years	LBP attributable to high BMI	Rate	2003	84.5162	176.434	9.01353
YLDs (Years Lived with Disability)	China	Female	80-84 years	LBP attributable to high BMI	Rate	2004	86.4503	182.031	9.24022
YLDs (Years Lived with Disability)	China	Female	80-84 years	LBP attributable to high BMI	Rate	2005	88.689	186.06	9.37478
YLDs (Years Lived with Disability)	China	Female	80-84 years	LBP attributable to high BMI	Rate	2006	91.2576	193.754	9.60449
YLDs (Years Lived with Disability)	China	Female	80-84 years	LBP attributable to high BMI	Rate	2007	94.0644	197.225	9.82251
YLDs (Years Lived with Disability)	China	Female	80-84 years	LBP attributable to high BMI	Rate	2008	97.0471	204.547	9.92615
YLDs (Years Lived with Disability)	China	Female	80-84 years	LBP attributable to high BMI	Rate	2009	100.137	209.698	10.2441
YLDs (Years Lived with Disability)	China	Female	80-84 years	LBP attributable to high BMI	Rate	2010	103.52	218.237	10.3444
YLDs (Years Lived with Disability)	China	Female	80-84 years	LBP attributable to high BMI	Rate	2011	106.943	226.699	10.6257
YLDs (Years Lived with Disability)	China	Female	80-84 years	LBP attributable to high BMI	Rate	2012	110.432	229.023	11.0199
YLDs (Years Lived with Disability)	China	Female	80-84 years	LBP attributable to high BMI	Rate	2013	114.215	234.124	11.1175
YLDs (Years Lived with Disability)	China	Female	80-84 years	LBP attributable to high BMI	Rate	2014	118.151	242.753	11.4191
YLDs (Years Lived with Disability)	China	Female	80-84 years	LBP attributable to high BMI	Rate	2015	122.038	252.8	11.7153
YLDs (Years Lived with Disability)	China	Female	80-84 years	LBP attributable to high BMI	Rate	2016	126.238	263.059	12.0573
YLDs (Years Lived with Disability)	China	Female	80-84 years	LBP attributable to high BMI	Rate	2017	130.633	274.825	12.61
YLDs (Years Lived with Disability)	China	Female	80-84 years	LBP attributable to high BMI	Rate	2018	135.142	286.383	12.9917
YLDs (Years Lived with Disability)	China	Female	80-84 years	LBP attributable to high BMI	Rate	2019	139.819	294.59	13.485
YLDs (Years Lived with Disability)	China	Female	80-84 years	LBP attributable to high BMI	Rate	2020	144.836	309.347	13.9287
YLDs (Years Lived with Disability)	China	Female	80-84 years	LBP attributable to high BMI	Rate	2021	150.585	321.507	14.6974
YLDs (Years Lived with Disability)	China	Female	85-89 years	LBP attributable to high BMI	Rate	1990	68.9823	149.758	7.96885
YLDs (Years Lived with Disability)	China	Female	85-89 years	LBP attributable to high BMI	Rate	1991	68.821	150.546	7.98516
YLDs (Years Lived with Disability)	China	Female	85-89 years	LBP attributable to high BMI	Rate	1992	68.7862	148.607	8.0116
YLDs (Years Lived with Disability)	China	Female	85-89 years	LBP attributable to high BMI	Rate	1993	69.0411	148.178	8.08643
YLDs (Years Lived with Disability)	China	Female	85-89 years	LBP attributable to high BMI	Rate	1994	69.637	148.865	8.07489
YLDs (Years Lived with Disability)	China	Female	85-89 years	LBP attributable to high BMI	Rate	1995	70.6939	150.019	8.29498
YLDs (Years Lived with Disability)	China	Female	85-89 years	LBP attributable to high BMI	Rate	1996	71.9968	153.593	8.40741
YLDs (Years Lived with Disability)	China	Female	85-89 years	LBP attributable to high BMI	Rate	1997	73.3437	155.1	8.58907
YLDs (Years Lived with Disability)	China	Female	85-89 years	LBP attributable to high BMI	Rate	1998	74.6596	156.86	8.72163
YLDs (Years Lived with Disability)	China	Female	85-89 years	LBP attributable to high BMI	Rate	1999	75.9798	158.398	8.93335
YLDs (Years Lived with Disability)	China	Female	85-89 years	LBP attributable to high BMI	Rate	2000	77.3573	159.928	9.00726
YLDs (Years Lived with Disability)	China	Female	85-89 years	LBP attributable to high BMI	Rate	2001	78.7805	164.722	9.15112
YLDs (Years Lived with Disability)	China	Female	85-89 years	LBP attributable to high BMI	Rate	2002	80.2597	170.13	9.34137
YLDs (Years Lived with Disability)	China	Female	85-89 years	LBP attributable to high BMI	Rate	2003	81.8755	172.651	9.48556
YLDs (Years Lived with Disability)	China	Female	85-89 years	LBP attributable to high BMI	Rate	2004	83.8857	176.94	9.64799
YLDs (Years Lived with Disability)	China	Female	85-89 years	LBP attributable to high BMI	Rate	2005	86.2859	183.467	9.70229
YLDs (Years Lived with Disability)	China	Female	85-89 years	LBP attributable to high BMI	Rate	2006	89.0444	193.922	9.91724
YLDs (Years Lived with Disability)	China	Female	85-89 years	LBP attributable to high BMI	Rate	2007	92.0006	203.863	10.3068
YLDs (Years Lived with Disability)	China	Female	85-89 years	LBP attributable to high BMI	Rate	2008	95.1338	210.734	10.5799
YLDs (Years Lived with Disability)	China	Female	85-89 years	LBP attributable to high BMI	Rate	2009	98.4081	216.692	10.8354
YLDs (Years Lived with Disability)	China	Female	85-89 years	LBP attributable to high BMI	Rate	2010	101.714	224.429	11.1363
YLDs (Years Lived with Disability)	China	Female	85-89 years	LBP attributable to high BMI	Rate	2011	105.146	232.61	11.3597
YLDs (Years Lived with Disability)	China	Female	85-89 years	LBP attributable to high BMI	Rate	2012	108.807	236.956	11.65
YLDs (Years Lived with Disability)	China	Female	85-89 years	LBP attributable to high BMI	Rate	2013	112.636	243.034	12.0826
YLDs (Years Lived with Disability)	China	Female	85-89 years	LBP attributable to high BMI	Rate	2014	116.685	249.897	12.4422
YLDs (Years Lived with Disability)	China	Female	85-89 years	LBP attributable to high BMI	Rate	2015	120.989	261.581	12.665
YLDs (Years Lived with Disability)	China	Female	85-89 years	LBP attributable to high BMI	Rate	2016	125.086	272.096	13.1329
YLDs (Years Lived with Disability)	China	Female	85-89 years	LBP attributable to high BMI	Rate	2017	129.274	281.99	13.3971
YLDs (Years Lived with Disability)	China	Female	85-89 years	LBP attributable to high BMI	Rate	2018	133.518	294.084	13.7694
YLDs (Years Lived with Disability)	China	Female	85-89 years	LBP attributable to high BMI	Rate	2019	137.9	302.776	14.1088
YLDs (Years Lived with Disability)	China	Female	85-89 years	LBP attributable to high BMI	Rate	2020	141.984	316.131	14.5261
YLDs (Years Lived with Disability)	China	Female	85-89 years	LBP attributable to high BMI	Rate	2021	147.621	311.822	14.7622
YLDs (Years Lived with Disability)	China	Female	90-94 years	LBP attributable to high BMI	Rate	1990	57.0917	116.161	6.10765
YLDs (Years Lived with Disability)	China	Female	90-94 years	LBP attributable to high BMI	Rate	1991	57.6419	117.752	6.1972
YLDs (Years Lived with Disability)	China	Female	90-94 years	LBP attributable to high BMI	Rate	1992	58.3686	118.302	6.25217
YLDs (Years Lived with Disability)	China	Female	90-94 years	LBP attributable to high BMI	Rate	1993	59.1613	119.563	6.34144
YLDs (Years Lived with Disability)	China	Female	90-94 years	LBP attributable to high BMI	Rate	1994	60.2995	121.891	6.44923
YLDs (Years Lived with Disability)	China	Female	90-94 years	LBP attributable to high BMI	Rate	1995	61.6138	124.927	6.64728
YLDs (Years Lived with Disability)	China	Female	90-94 years	LBP attributable to high BMI	Rate	1996	62.8186	126.936	6.77772
YLDs (Years Lived with Disability)	China	Female	90-94 years	LBP attributable to high BMI	Rate	1997	64.0208	128.859	6.93512
YLDs (Years Lived with Disability)	China	Female	90-94 years	LBP attributable to high BMI	Rate	1998	65.2563	132.183	7.1279
YLDs (Years Lived with Disability)	China	Female	90-94 years	LBP attributable to high BMI	Rate	1999	66.5801	135.911	7.28653
YLDs (Years Lived with Disability)	China	Female	90-94 years	LBP attributable to high BMI	Rate	2000	67.8924	137.335	7.38221
YLDs (Years Lived with Disability)	China	Female	90-94 years	LBP attributable to high BMI	Rate	2001	69.0928	140.466	7.46719
YLDs (Years Lived with Disability)	China	Female	90-94 years	LBP attributable to high BMI	Rate	2002	70.276	140.839	7.62816
YLDs (Years Lived with Disability)	China	Female	90-94 years	LBP attributable to high BMI	Rate	2003	71.5409	143.988	7.60341
YLDs (Years Lived with Disability)	China	Female	90-94 years	LBP attributable to high BMI	Rate	2004	73.046	148.827	7.82346
YLDs (Years Lived with Disability)	China	Female	90-94 years	LBP attributable to high BMI	Rate	2005	74.9423	152.924	7.88038
YLDs (Years Lived with Disability)	China	Female	90-94 years	LBP attributable to high BMI	Rate	2006	77.1946	158.823	8.09595
YLDs (Years Lived with Disability)	China	Female	90-94 years	LBP attributable to high BMI	Rate	2007	79.8117	164.353	8.31774
YLDs (Years Lived with Disability)	China	Female	90-94 years	LBP attributable to high BMI	Rate	2008	82.6328	170.927	8.57768
YLDs (Years Lived with Disability)	China	Female	90-94 years	LBP attributable to high BMI	Rate	2009	85.5304	176.478	8.75044
YLDs (Years Lived with Disability)	China	Female	90-94 years	LBP attributable to high BMI	Rate	2010	88.5944	183.954	9.0413
YLDs (Years Lived with Disability)	China	Female	90-94 years	LBP attributable to high BMI	Rate	2011	91.708	188.763	9.12798
YLDs (Years Lived with Disability)	China	Female	90-94 years	LBP attributable to high BMI	Rate	2012	94.976	194.636	9.53592
YLDs (Years Lived with Disability)	China	Female	90-94 years	LBP attributable to high BMI	Rate	2013	98.4264	200.131	9.79768
YLDs (Years Lived with Disability)	China	Female	90-94 years	LBP attributable to high BMI	Rate	2014	102.006	209.571	10.1192
YLDs (Years Lived with Disability)	China	Female	90-94 years	LBP attributable to high BMI	Rate	2015	105.584	218.393	10.5137
YLDs (Years Lived with Disability)	China	Female	90-94 years	LBP attributable to high BMI	Rate	2016	109.279	227.564	10.8297
YLDs (Years Lived with Disability)	China	Female	90-94 years	LBP attributable to high BMI	Rate	2017	112.886	234.274	11.2286
YLDs (Years Lived with Disability)	China	Female	90-94 years	LBP attributable to high BMI	Rate	2018	116.592	244.038	11.5318
YLDs (Years Lived with Disability)	China	Female	90-94 years	LBP attributable to high BMI	Rate	2019	120.494	254.427	12.099
YLDs (Years Lived with Disability)	China	Female	90-94 years	LBP attributable to high BMI	Rate	2020	124.548	259.531	12.1357
YLDs (Years Lived with Disability)	China	Female	90-94 years	LBP attributable to high BMI	Rate	2021	129.663	268.307	12.6982
YLDs (Years Lived with Disability)	China	Female	95+ years	LBP attributable to high BMI	Rate	1990	49.9134	106.335	5.43978
YLDs (Years Lived with Disability)	China	Female	95+ years	LBP attributable to high BMI	Rate	1991	50.3298	107.06	5.49005
YLDs (Years Lived with Disability)	China	Female	95+ years	LBP attributable to high BMI	Rate	1992	50.7942	107.161	5.59017
YLDs (Years Lived with Disability)	China	Female	95+ years	LBP attributable to high BMI	Rate	1993	51.3278	108.357	5.59583
YLDs (Years Lived with Disability)	China	Female	95+ years	LBP attributable to high BMI	Rate	1994	51.9281	108.998	5.67632
YLDs (Years Lived with Disability)	China	Female	95+ years	LBP attributable to high BMI	Rate	1995	52.5595	110.276	5.72983
YLDs (Years Lived with Disability)	China	Female	95+ years	LBP attributable to high BMI	Rate	1996	53.4875	110.968	5.86469
YLDs (Years Lived with Disability)	China	Female	95+ years	LBP attributable to high BMI	Rate	1997	54.4127	113.265	6.01296
YLDs (Years Lived with Disability)	China	Female	95+ years	LBP attributable to high BMI	Rate	1998	55.1678	115.26	6.07939
YLDs (Years Lived with Disability)	China	Female	95+ years	LBP attributable to high BMI	Rate	1999	56.0993	115.662	6.15058
YLDs (Years Lived with Disability)	China	Female	95+ years	LBP attributable to high BMI	Rate	2000	57.1829	117.699	6.11865
YLDs (Years Lived with Disability)	China	Female	95+ years	LBP attributable to high BMI	Rate	2001	58.1444	119.289	6.26403
YLDs (Years Lived with Disability)	China	Female	95+ years	LBP attributable to high BMI	Rate	2002	59.1633	120.747	6.29421
YLDs (Years Lived with Disability)	China	Female	95+ years	LBP attributable to high BMI	Rate	2003	60.4055	122.545	6.53933
YLDs (Years Lived with Disability)	China	Female	95+ years	LBP attributable to high BMI	Rate	2004	62.0674	125.273	6.60635
YLDs (Years Lived with Disability)	China	Female	95+ years	LBP attributable to high BMI	Rate	2005	64.1202	129.462	6.82885
YLDs (Years Lived with Disability)	China	Female	95+ years	LBP attributable to high BMI	Rate	2006	66.3097	133.384	7.01676
YLDs (Years Lived with Disability)	China	Female	95+ years	LBP attributable to high BMI	Rate	2007	68.5788	137.193	7.30465
YLDs (Years Lived with Disability)	China	Female	95+ years	LBP attributable to high BMI	Rate	2008	71.0122	141.159	7.49224
YLDs (Years Lived with Disability)	China	Female	95+ years	LBP attributable to high BMI	Rate	2009	73.4376	146.723	7.73039
YLDs (Years Lived with Disability)	China	Female	95+ years	LBP attributable to high BMI	Rate	2010	75.7994	150.093	7.81039
YLDs (Years Lived with Disability)	China	Female	95+ years	LBP attributable to high BMI	Rate	2011	78.4074	156.674	8.07497
YLDs (Years Lived with Disability)	China	Female	95+ years	LBP attributable to high BMI	Rate	2012	81.1464	162.601	8.32059
YLDs (Years Lived with Disability)	China	Female	95+ years	LBP attributable to high BMI	Rate	2013	83.9563	169.653	8.48563
YLDs (Years Lived with Disability)	China	Female	95+ years	LBP attributable to high BMI	Rate	2014	87.0344	176.054	8.85945
YLDs (Years Lived with Disability)	China	Female	95+ years	LBP attributable to high BMI	Rate	2015	90.2098	183.368	9.14317
YLDs (Years Lived with Disability)	China	Female	95+ years	LBP attributable to high BMI	Rate	2016	93.3881	188.006	9.45821
YLDs (Years Lived with Disability)	China	Female	95+ years	LBP attributable to high BMI	Rate	2017	96.393	193.863	9.85047
YLDs (Years Lived with Disability)	China	Female	95+ years	LBP attributable to high BMI	Rate	2018	99.3714	200.246	10.2364
YLDs (Years Lived with Disability)	China	Female	95+ years	LBP attributable to high BMI	Rate	2019	102.536	206.708	10.6715
YLDs (Years Lived with Disability)	China	Female	95+ years	LBP attributable to high BMI	Rate	2020	105.748	217.826	10.4907
YLDs (Years Lived with Disability)	China	Female	95+ years	LBP attributable to high BMI	Rate	2021	110.47	228.301	11.1308
YLDs (Years Lived with Disability)	China	Male	20-24 years	LBP attributable to high BMI	Rate	1990	6.11635	13.3063	0.589968
YLDs (Years Lived with Disability)	China	Male	20-24 years	LBP attributable to high BMI	Rate	1991	5.92349	12.847	0.577421
YLDs (Years Lived with Disability)	China	Male	20-24 years	LBP attributable to high BMI	Rate	1992	5.741	12.4508	0.548407
YLDs (Years Lived with Disability)	China	Male	20-24 years	LBP attributable to high BMI	Rate	1993	5.61101	11.9852	0.523871
YLDs (Years Lived with Disability)	China	Male	20-24 years	LBP attributable to high BMI	Rate	1994	5.53487	12.0562	0.521172
YLDs (Years Lived with Disability)	China	Male	20-24 years	LBP attributable to high BMI	Rate	1995	5.56778	12.0715	0.505948
YLDs (Years Lived with Disability)	China	Male	20-24 years	LBP attributable to high BMI	Rate	1996	5.66659	12.1268	0.51607
YLDs (Years Lived with Disability)	China	Male	20-24 years	LBP attributable to high BMI	Rate	1997	5.78681	12.4144	0.528223
YLDs (Years Lived with Disability)	China	Male	20-24 years	LBP attributable to high BMI	Rate	1998	5.91673	12.688	0.54289
YLDs (Years Lived with Disability)	China	Male	20-24 years	LBP attributable to high BMI	Rate	1999	6.07854	13.0117	0.537898
YLDs (Years Lived with Disability)	China	Male	20-24 years	LBP attributable to high BMI	Rate	2000	6.23956	13.3151	0.552501
YLDs (Years Lived with Disability)	China	Male	20-24 years	LBP attributable to high BMI	Rate	2001	6.41565	13.8497	0.564622
YLDs (Years Lived with Disability)	China	Male	20-24 years	LBP attributable to high BMI	Rate	2002	6.59725	14.0311	0.58267
YLDs (Years Lived with Disability)	China	Male	20-24 years	LBP attributable to high BMI	Rate	2003	6.79163	14.6655	0.620294
YLDs (Years Lived with Disability)	China	Male	20-24 years	LBP attributable to high BMI	Rate	2004	6.98662	15.236	0.624333
YLDs (Years Lived with Disability)	China	Male	20-24 years	LBP attributable to high BMI	Rate	2005	7.18496	15.4285	0.637222
YLDs (Years Lived with Disability)	China	Male	20-24 years	LBP attributable to high BMI	Rate	2006	7.36327	15.8032	0.662394
YLDs (Years Lived with Disability)	China	Male	20-24 years	LBP attributable to high BMI	Rate	2007	7.46205	15.9229	0.65165
YLDs (Years Lived with Disability)	China	Male	20-24 years	LBP attributable to high BMI	Rate	2008	7.56133	16.1709	0.686217
YLDs (Years Lived with Disability)	China	Male	20-24 years	LBP attributable to high BMI	Rate	2009	7.67515	16.334	0.683332
YLDs (Years Lived with Disability)	China	Male	20-24 years	LBP attributable to high BMI	Rate	2010	7.85922	16.5244	0.685425
YLDs (Years Lived with Disability)	China	Male	20-24 years	LBP attributable to high BMI	Rate	2011	8.10166	17.4949	0.725024
YLDs (Years Lived with Disability)	China	Male	20-24 years	LBP attributable to high BMI	Rate	2012	8.36322	18.0031	0.780078
YLDs (Years Lived with Disability)	China	Male	20-24 years	LBP attributable to high BMI	Rate	2013	8.61406	18.8549	0.777422
YLDs (Years Lived with Disability)	China	Male	20-24 years	LBP attributable to high BMI	Rate	2014	8.90244	19.5181	0.82776
YLDs (Years Lived with Disability)	China	Male	20-24 years	LBP attributable to high BMI	Rate	2015	9.21643	20.5202	0.844518
YLDs (Years Lived with Disability)	China	Male	20-24 years	LBP attributable to high BMI	Rate	2016	10.2849	22.5786	0.963874
YLDs (Years Lived with Disability)	China	Male	20-24 years	LBP attributable to high BMI	Rate	2017	12.3178	26.7257	1.17361
YLDs (Years Lived with Disability)	China	Male	20-24 years	LBP attributable to high BMI	Rate	2018	14.5648	32.0011	1.43245
YLDs (Years Lived with Disability)	China	Male	20-24 years	LBP attributable to high BMI	Rate	2019	16.0008	34.7791	1.55296
YLDs (Years Lived with Disability)	China	Male	20-24 years	LBP attributable to high BMI	Rate	2020	16.6103	36.328	1.63778
YLDs (Years Lived with Disability)	China	Male	20-24 years	LBP attributable to high BMI	Rate	2021	17.369	37.8371	1.66366
YLDs (Years Lived with Disability)	China	Male	25-29 years	LBP attributable to high BMI	Rate	1990	10.8431	23.9936	1.25798
YLDs (Years Lived with Disability)	China	Male	25-29 years	LBP attributable to high BMI	Rate	1991	10.3305	22.9431	1.18755
YLDs (Years Lived with Disability)	China	Male	25-29 years	LBP attributable to high BMI	Rate	1992	9.86594	21.7242	1.13847
YLDs (Years Lived with Disability)	China	Male	25-29 years	LBP attributable to high BMI	Rate	1993	9.51938	20.6601	1.06939
YLDs (Years Lived with Disability)	China	Male	25-29 years	LBP attributable to high BMI	Rate	1994	9.36439	20.2091	1.0477
YLDs (Years Lived with Disability)	China	Male	25-29 years	LBP attributable to high BMI	Rate	1995	9.42825	20.5749	1.05729
YLDs (Years Lived with Disability)	China	Male	25-29 years	LBP attributable to high BMI	Rate	1996	9.65811	20.9442	1.07282
YLDs (Years Lived with Disability)	China	Male	25-29 years	LBP attributable to high BMI	Rate	1997	9.90447	21.2448	1.10107
YLDs (Years Lived with Disability)	China	Male	25-29 years	LBP attributable to high BMI	Rate	1998	10.1615	21.7627	1.13194
YLDs (Years Lived with Disability)	China	Male	25-29 years	LBP attributable to high BMI	Rate	1999	10.4421	22.4732	1.1288
YLDs (Years Lived with Disability)	China	Male	25-29 years	LBP attributable to high BMI	Rate	2000	10.7278	23.0602	1.17342
YLDs (Years Lived with Disability)	China	Male	25-29 years	LBP attributable to high BMI	Rate	2001	11.0403	23.5038	1.1918
YLDs (Years Lived with Disability)	China	Male	25-29 years	LBP attributable to high BMI	Rate	2002	11.3649	25.0749	1.22014
YLDs (Years Lived with Disability)	China	Male	25-29 years	LBP attributable to high BMI	Rate	2003	11.7337	25.6821	1.2328
YLDs (Years Lived with Disability)	China	Male	25-29 years	LBP attributable to high BMI	Rate	2004	12.1097	26.5419	1.27508
YLDs (Years Lived with Disability)	China	Male	25-29 years	LBP attributable to high BMI	Rate	2005	12.5382	27.617	1.3111
YLDs (Years Lived with Disability)	China	Male	25-29 years	LBP attributable to high BMI	Rate	2006	12.9482	28.2157	1.31209
YLDs (Years Lived with Disability)	China	Male	25-29 years	LBP attributable to high BMI	Rate	2007	13.2632	28.675	1.35191
YLDs (Years Lived with Disability)	China	Male	25-29 years	LBP attributable to high BMI	Rate	2008	13.5126	29.2635	1.39491
YLDs (Years Lived with Disability)	China	Male	25-29 years	LBP attributable to high BMI	Rate	2009	13.8458	30.023	1.4218
YLDs (Years Lived with Disability)	China	Male	25-29 years	LBP attributable to high BMI	Rate	2010	14.3039	31.1436	1.47477
YLDs (Years Lived with Disability)	China	Male	25-29 years	LBP attributable to high BMI	Rate	2011	14.8437	32.3007	1.5299
YLDs (Years Lived with Disability)	China	Male	25-29 years	LBP attributable to high BMI	Rate	2012	15.4531	33.5514	1.5991
YLDs (Years Lived with Disability)	China	Male	25-29 years	LBP attributable to high BMI	Rate	2013	16.0837	35.1848	1.68338
YLDs (Years Lived with Disability)	China	Male	25-29 years	LBP attributable to high BMI	Rate	2014	16.7043	36.2463	1.74543
YLDs (Years Lived with Disability)	China	Male	25-29 years	LBP attributable to high BMI	Rate	2015	17.3144	37.3493	1.79555
YLDs (Years Lived with Disability)	China	Male	25-29 years	LBP attributable to high BMI	Rate	2016	18.751	40.4562	1.94689
YLDs (Years Lived with Disability)	China	Male	25-29 years	LBP attributable to high BMI	Rate	2017	21.1775	46.9112	2.1304
YLDs (Years Lived with Disability)	China	Male	25-29 years	LBP attributable to high BMI	Rate	2018	23.7858	51.5105	2.40725
YLDs (Years Lived with Disability)	China	Male	25-29 years	LBP attributable to high BMI	Rate	2019	25.4307	56.7501	2.48325
YLDs (Years Lived with Disability)	China	Male	25-29 years	LBP attributable to high BMI	Rate	2020	26.0825	58.7034	2.49841
YLDs (Years Lived with Disability)	China	Male	25-29 years	LBP attributable to high BMI	Rate	2021	27.0135	60.265	2.57034
YLDs (Years Lived with Disability)	China	Male	30-34 years	LBP attributable to high BMI	Rate	1990	17.9226	39.3986	1.90109
YLDs (Years Lived with Disability)	China	Male	30-34 years	LBP attributable to high BMI	Rate	1991	17.2845	37.8077	1.8259
YLDs (Years Lived with Disability)	China	Male	30-34 years	LBP attributable to high BMI	Rate	1992	16.705	36.3425	1.75185
YLDs (Years Lived with Disability)	China	Male	30-34 years	LBP attributable to high BMI	Rate	1993	16.2962	35.1864	1.72463
YLDs (Years Lived with Disability)	China	Male	30-34 years	LBP attributable to high BMI	Rate	1994	16.0813	34.7088	1.69528
YLDs (Years Lived with Disability)	China	Male	30-34 years	LBP attributable to high BMI	Rate	1995	16.1997	35.4346	1.68371
YLDs (Years Lived with Disability)	China	Male	30-34 years	LBP attributable to high BMI	Rate	1996	16.5772	35.8188	1.72978
YLDs (Years Lived with Disability)	China	Male	30-34 years	LBP attributable to high BMI	Rate	1997	17.007	36.6181	1.7645
YLDs (Years Lived with Disability)	China	Male	30-34 years	LBP attributable to high BMI	Rate	1998	17.4851	37.6004	1.79682
YLDs (Years Lived with Disability)	China	Male	30-34 years	LBP attributable to high BMI	Rate	1999	18.0448	39.3161	1.82579
YLDs (Years Lived with Disability)	China	Male	30-34 years	LBP attributable to high BMI	Rate	2000	18.6202	40.4434	1.86096
YLDs (Years Lived with Disability)	China	Male	30-34 years	LBP attributable to high BMI	Rate	2001	19.186	41.1688	1.89618
YLDs (Years Lived with Disability)	China	Male	30-34 years	LBP attributable to high BMI	Rate	2002	19.7516	42.7932	1.96607
YLDs (Years Lived with Disability)	China	Male	30-34 years	LBP attributable to high BMI	Rate	2003	20.3395	43.6879	1.97433
YLDs (Years Lived with Disability)	China	Male	30-34 years	LBP attributable to high BMI	Rate	2004	20.9356	44.7215	2.00494
YLDs (Years Lived with Disability)	China	Male	30-34 years	LBP attributable to high BMI	Rate	2005	21.5784	46.1828	2.05122
YLDs (Years Lived with Disability)	China	Male	30-34 years	LBP attributable to high BMI	Rate	2006	22.2322	49.299	2.07033
YLDs (Years Lived with Disability)	China	Male	30-34 years	LBP attributable to high BMI	Rate	2007	22.8926	50.2122	2.13368
YLDs (Years Lived with Disability)	China	Male	30-34 years	LBP attributable to high BMI	Rate	2008	23.5897	51.5181	2.23265
YLDs (Years Lived with Disability)	China	Male	30-34 years	LBP attributable to high BMI	Rate	2009	24.3541	52.8925	2.30261
YLDs (Years Lived with Disability)	China	Male	30-34 years	LBP attributable to high BMI	Rate	2010	25.2538	54.5425	2.35657
YLDs (Years Lived with Disability)	China	Male	30-34 years	LBP attributable to high BMI	Rate	2011	26.2119	57.4047	2.4162
YLDs (Years Lived with Disability)	China	Male	30-34 years	LBP attributable to high BMI	Rate	2012	27.1821	59.8647	2.53934
YLDs (Years Lived with Disability)	China	Male	30-34 years	LBP attributable to high BMI	Rate	2013	28.2194	62.2095	2.59782
YLDs (Years Lived with Disability)	China	Male	30-34 years	LBP attributable to high BMI	Rate	2014	29.2736	63.7169	2.66203
YLDs (Years Lived with Disability)	China	Male	30-34 years	LBP attributable to high BMI	Rate	2015	30.3515	67.4814	2.7521
YLDs (Years Lived with Disability)	China	Male	30-34 years	LBP attributable to high BMI	Rate	2016	31.6716	70.3368	2.82273
YLDs (Years Lived with Disability)	China	Male	30-34 years	LBP attributable to high BMI	Rate	2017	33.0517	73.8788	2.97411
YLDs (Years Lived with Disability)	China	Male	30-34 years	LBP attributable to high BMI	Rate	2018	34.5561	76.7273	3.07352
YLDs (Years Lived with Disability)	China	Male	30-34 years	LBP attributable to high BMI	Rate	2019	35.9199	79.5532	3.19134
YLDs (Years Lived with Disability)	China	Male	30-34 years	LBP attributable to high BMI	Rate	2020	37.086	81.9544	3.32365
YLDs (Years Lived with Disability)	China	Male	30-34 years	LBP attributable to high BMI	Rate	2021	37.9532	84.2551	3.46261
YLDs (Years Lived with Disability)	China	Male	35-39 years	LBP attributable to high BMI	Rate	1990	25.6733	56.2653	2.81754
YLDs (Years Lived with Disability)	China	Male	35-39 years	LBP attributable to high BMI	Rate	1991	25.3036	55.3863	2.7943
YLDs (Years Lived with Disability)	China	Male	35-39 years	LBP attributable to high BMI	Rate	1992	25.0646	54.2439	2.72661
YLDs (Years Lived with Disability)	China	Male	35-39 years	LBP attributable to high BMI	Rate	1993	25.0007	54.2449	2.72694
YLDs (Years Lived with Disability)	China	Male	35-39 years	LBP attributable to high BMI	Rate	1994	25.1465	54.7485	2.70586
YLDs (Years Lived with Disability)	China	Male	35-39 years	LBP attributable to high BMI	Rate	1995	25.5793	55.4982	2.73257
YLDs (Years Lived with Disability)	China	Male	35-39 years	LBP attributable to high BMI	Rate	1996	26.2259	56.5644	2.81153
YLDs (Years Lived with Disability)	China	Male	35-39 years	LBP attributable to high BMI	Rate	1997	26.8795	58.1462	2.86677
YLDs (Years Lived with Disability)	China	Male	35-39 years	LBP attributable to high BMI	Rate	1998	27.5485	60.6326	2.93531
YLDs (Years Lived with Disability)	China	Male	35-39 years	LBP attributable to high BMI	Rate	1999	28.2668	61.7613	2.92509
YLDs (Years Lived with Disability)	China	Male	35-39 years	LBP attributable to high BMI	Rate	2000	29.0212	64.7373	2.98121
YLDs (Years Lived with Disability)	China	Male	35-39 years	LBP attributable to high BMI	Rate	2001	29.8126	67.2328	3.02454
YLDs (Years Lived with Disability)	China	Male	35-39 years	LBP attributable to high BMI	Rate	2002	30.6788	68.3155	3.09253
YLDs (Years Lived with Disability)	China	Male	35-39 years	LBP attributable to high BMI	Rate	2003	31.6418	69.6288	3.10304
YLDs (Years Lived with Disability)	China	Male	35-39 years	LBP attributable to high BMI	Rate	2004	32.6852	72.0455	3.17906
YLDs (Years Lived with Disability)	China	Male	35-39 years	LBP attributable to high BMI	Rate	2005	33.7604	73.7234	3.22061
YLDs (Years Lived with Disability)	China	Male	35-39 years	LBP attributable to high BMI	Rate	2006	34.9282	78.6619	3.36663
YLDs (Years Lived with Disability)	China	Male	35-39 years	LBP attributable to high BMI	Rate	2007	36.1046	79.8864	3.44929
YLDs (Years Lived with Disability)	China	Male	35-39 years	LBP attributable to high BMI	Rate	2008	37.3166	84.0308	3.51316
YLDs (Years Lived with Disability)	China	Male	35-39 years	LBP attributable to high BMI	Rate	2009	38.5553	86.3933	3.58495
YLDs (Years Lived with Disability)	China	Male	35-39 years	LBP attributable to high BMI	Rate	2010	39.8608	89.3976	3.68724
YLDs (Years Lived with Disability)	China	Male	35-39 years	LBP attributable to high BMI	Rate	2011	41.258	93.5056	3.79226
YLDs (Years Lived with Disability)	China	Male	35-39 years	LBP attributable to high BMI	Rate	2012	42.7613	94.9905	3.97942
YLDs (Years Lived with Disability)	China	Male	35-39 years	LBP attributable to high BMI	Rate	2013	44.3999	98.8872	4.04151
YLDs (Years Lived with Disability)	China	Male	35-39 years	LBP attributable to high BMI	Rate	2014	46.0625	101.201	4.28635
YLDs (Years Lived with Disability)	China	Male	35-39 years	LBP attributable to high BMI	Rate	2015	47.6977	106.067	4.40176
YLDs (Years Lived with Disability)	China	Male	35-39 years	LBP attributable to high BMI	Rate	2016	49.2691	110.7	4.59578
YLDs (Years Lived with Disability)	China	Male	35-39 years	LBP attributable to high BMI	Rate	2017	50.7379	115.033	4.77686
YLDs (Years Lived with Disability)	China	Male	35-39 years	LBP attributable to high BMI	Rate	2018	52.1589	119.116	4.90021
YLDs (Years Lived with Disability)	China	Male	35-39 years	LBP attributable to high BMI	Rate	2019	53.6738	121.363	5.00345
YLDs (Years Lived with Disability)	China	Male	35-39 years	LBP attributable to high BMI	Rate	2020	55.432	127.284	5.16758
YLDs (Years Lived with Disability)	China	Male	35-39 years	LBP attributable to high BMI	Rate	2021	57.0884	131.359	5.15342
YLDs (Years Lived with Disability)	China	Male	40-44 years	LBP attributable to high BMI	Rate	1990	32.7725	68.0296	3.9454
YLDs (Years Lived with Disability)	China	Male	40-44 years	LBP attributable to high BMI	Rate	1991	33.2054	69.3489	3.98991
YLDs (Years Lived with Disability)	China	Male	40-44 years	LBP attributable to high BMI	Rate	1992	33.7119	70.8137	4.02996
YLDs (Years Lived with Disability)	China	Male	40-44 years	LBP attributable to high BMI	Rate	1993	34.3417	71.7989	4.03102
YLDs (Years Lived with Disability)	China	Male	40-44 years	LBP attributable to high BMI	Rate	1994	35.1029	74.1298	4.08075
YLDs (Years Lived with Disability)	China	Male	40-44 years	LBP attributable to high BMI	Rate	1995	35.9476	75.4923	4.1299
YLDs (Years Lived with Disability)	China	Male	40-44 years	LBP attributable to high BMI	Rate	1996	36.8839	77.0791	4.2451
YLDs (Years Lived with Disability)	China	Male	40-44 years	LBP attributable to high BMI	Rate	1997	37.9108	79.3371	4.38396
YLDs (Years Lived with Disability)	China	Male	40-44 years	LBP attributable to high BMI	Rate	1998	39.0332	81.6772	4.53561
YLDs (Years Lived with Disability)	China	Male	40-44 years	LBP attributable to high BMI	Rate	1999	40.2083	84.3122	4.66645
YLDs (Years Lived with Disability)	China	Male	40-44 years	LBP attributable to high BMI	Rate	2000	41.47	87.6562	4.70483
YLDs (Years Lived with Disability)	China	Male	40-44 years	LBP attributable to high BMI	Rate	2001	42.6784	90.1288	4.83913
YLDs (Years Lived with Disability)	China	Male	40-44 years	LBP attributable to high BMI	Rate	2002	43.8998	92.8015	4.98703
YLDs (Years Lived with Disability)	China	Male	40-44 years	LBP attributable to high BMI	Rate	2003	45.0587	94.7726	5.04176
YLDs (Years Lived with Disability)	China	Male	40-44 years	LBP attributable to high BMI	Rate	2004	46.3245	97.154	5.20689
YLDs (Years Lived with Disability)	China	Male	40-44 years	LBP attributable to high BMI	Rate	2005	47.6704	100.232	5.28093
YLDs (Years Lived with Disability)	China	Male	40-44 years	LBP attributable to high BMI	Rate	2006	49.1732	103.763	5.37882
YLDs (Years Lived with Disability)	China	Male	40-44 years	LBP attributable to high BMI	Rate	2007	50.7886	107.764	5.53093
YLDs (Years Lived with Disability)	China	Male	40-44 years	LBP attributable to high BMI	Rate	2008	52.5211	111.664	5.6493
YLDs (Years Lived with Disability)	China	Male	40-44 years	LBP attributable to high BMI	Rate	2009	54.342	117.496	5.76751
YLDs (Years Lived with Disability)	China	Male	40-44 years	LBP attributable to high BMI	Rate	2010	56.1941	122.198	5.92528
YLDs (Years Lived with Disability)	China	Male	40-44 years	LBP attributable to high BMI	Rate	2011	58.0129	124.796	6.06239
YLDs (Years Lived with Disability)	China	Male	40-44 years	LBP attributable to high BMI	Rate	2012	59.8203	126.992	6.24575
YLDs (Years Lived with Disability)	China	Male	40-44 years	LBP attributable to high BMI	Rate	2013	61.5772	130.367	6.39208
YLDs (Years Lived with Disability)	China	Male	40-44 years	LBP attributable to high BMI	Rate	2014	63.3782	133.913	6.55966
YLDs (Years Lived with Disability)	China	Male	40-44 years	LBP attributable to high BMI	Rate	2015	65.3136	136.113	6.71703
YLDs (Years Lived with Disability)	China	Male	40-44 years	LBP attributable to high BMI	Rate	2016	67.3515	140.924	6.939
YLDs (Years Lived with Disability)	China	Male	40-44 years	LBP attributable to high BMI	Rate	2017	69.5061	145.201	7.208
YLDs (Years Lived with Disability)	China	Male	40-44 years	LBP attributable to high BMI	Rate	2018	71.8737	151.324	7.40383
YLDs (Years Lived with Disability)	China	Male	40-44 years	LBP attributable to high BMI	Rate	2019	74.1306	156.781	7.59574
YLDs (Years Lived with Disability)	China	Male	40-44 years	LBP attributable to high BMI	Rate	2020	76.5014	164.489	7.57092
YLDs (Years Lived with Disability)	China	Male	40-44 years	LBP attributable to high BMI	Rate	2021	78.6307	167.189	7.63738
YLDs (Years Lived with Disability)	China	Male	45-49 years	LBP attributable to high BMI	Rate	1990	36.1644	75.5219	3.75388
YLDs (Years Lived with Disability)	China	Male	45-49 years	LBP attributable to high BMI	Rate	1991	36.8619	77.5048	3.82791
YLDs (Years Lived with Disability)	China	Male	45-49 years	LBP attributable to high BMI	Rate	1992	37.7022	78.6895	3.96539
YLDs (Years Lived with Disability)	China	Male	45-49 years	LBP attributable to high BMI	Rate	1993	38.496	80.1652	4.02486
YLDs (Years Lived with Disability)	China	Male	45-49 years	LBP attributable to high BMI	Rate	1994	39.4282	82.1623	4.15644
YLDs (Years Lived with Disability)	China	Male	45-49 years	LBP attributable to high BMI	Rate	1995	40.3909	83.4597	4.26589
YLDs (Years Lived with Disability)	China	Male	45-49 years	LBP attributable to high BMI	Rate	1996	41.4815	85.425	4.38398
YLDs (Years Lived with Disability)	China	Male	45-49 years	LBP attributable to high BMI	Rate	1997	42.6493	86.6906	4.48171
YLDs (Years Lived with Disability)	China	Male	45-49 years	LBP attributable to high BMI	Rate	1998	44.015	90.2683	4.49778
YLDs (Years Lived with Disability)	China	Male	45-49 years	LBP attributable to high BMI	Rate	1999	45.3498	92.6695	4.56018
YLDs (Years Lived with Disability)	China	Male	45-49 years	LBP attributable to high BMI	Rate	2000	46.7773	96.4525	4.70758
YLDs (Years Lived with Disability)	China	Male	45-49 years	LBP attributable to high BMI	Rate	2001	48.0878	98.9527	4.85522
YLDs (Years Lived with Disability)	China	Male	45-49 years	LBP attributable to high BMI	Rate	2002	49.4216	101.635	5.04075
YLDs (Years Lived with Disability)	China	Male	45-49 years	LBP attributable to high BMI	Rate	2003	50.8298	105.448	5.16783
YLDs (Years Lived with Disability)	China	Male	45-49 years	LBP attributable to high BMI	Rate	2004	52.2902	108.153	5.27461
YLDs (Years Lived with Disability)	China	Male	45-49 years	LBP attributable to high BMI	Rate	2005	53.8745	112.292	5.43606
YLDs (Years Lived with Disability)	China	Male	45-49 years	LBP attributable to high BMI	Rate	2006	55.6004	115.398	5.60355
YLDs (Years Lived with Disability)	China	Male	45-49 years	LBP attributable to high BMI	Rate	2007	57.3775	117.762	5.70439
YLDs (Years Lived with Disability)	China	Male	45-49 years	LBP attributable to high BMI	Rate	2008	59.1538	120.062	5.8637
YLDs (Years Lived with Disability)	China	Male	45-49 years	LBP attributable to high BMI	Rate	2009	60.9628	125.572	6.11066
YLDs (Years Lived with Disability)	China	Male	45-49 years	LBP attributable to high BMI	Rate	2010	62.7601	130.227	6.29279
YLDs (Years Lived with Disability)	China	Male	45-49 years	LBP attributable to high BMI	Rate	2011	64.6513	135.503	6.45563
YLDs (Years Lived with Disability)	China	Male	45-49 years	LBP attributable to high BMI	Rate	2012	66.5985	139.46	6.59097
YLDs (Years Lived with Disability)	China	Male	45-49 years	LBP attributable to high BMI	Rate	2013	68.6054	143.576	6.61819
YLDs (Years Lived with Disability)	China	Male	45-49 years	LBP attributable to high BMI	Rate	2014	70.7747	148.306	6.83593
YLDs (Years Lived with Disability)	China	Male	45-49 years	LBP attributable to high BMI	Rate	2015	73.1259	154.598	6.93828
YLDs (Years Lived with Disability)	China	Male	45-49 years	LBP attributable to high BMI	Rate	2016	75.4414	157.947	7.17561
YLDs (Years Lived with Disability)	China	Male	45-49 years	LBP attributable to high BMI	Rate	2017	77.9412	163.596	7.43847
YLDs (Years Lived with Disability)	China	Male	45-49 years	LBP attributable to high BMI	Rate	2018	80.2845	169.319	7.75232
YLDs (Years Lived with Disability)	China	Male	45-49 years	LBP attributable to high BMI	Rate	2019	82.5189	175.539	7.98454
YLDs (Years Lived with Disability)	China	Male	45-49 years	LBP attributable to high BMI	Rate	2020	84.7109	178.504	8.09174
YLDs (Years Lived with Disability)	China	Male	45-49 years	LBP attributable to high BMI	Rate	2021	86.8303	184.748	8.23772
YLDs (Years Lived with Disability)	China	Male	50-54 years	LBP attributable to high BMI	Rate	1990	37.9995	79.9309	4.57026
YLDs (Years Lived with Disability)	China	Male	50-54 years	LBP attributable to high BMI	Rate	1991	37.8985	80.4097	4.53735
YLDs (Years Lived with Disability)	China	Male	50-54 years	LBP attributable to high BMI	Rate	1992	37.8768	80.148	4.61231
YLDs (Years Lived with Disability)	China	Male	50-54 years	LBP attributable to high BMI	Rate	1993	38.0883	80.9444	4.57523
YLDs (Years Lived with Disability)	China	Male	50-54 years	LBP attributable to high BMI	Rate	1994	38.4783	81.5502	4.66961
YLDs (Years Lived with Disability)	China	Male	50-54 years	LBP attributable to high BMI	Rate	1995	39.2432	82.9613	4.70987
YLDs (Years Lived with Disability)	China	Male	50-54 years	LBP attributable to high BMI	Rate	1996	40.2717	85.0319	4.8037
YLDs (Years Lived with Disability)	China	Male	50-54 years	LBP attributable to high BMI	Rate	1997	41.4417	87.8333	4.92954
YLDs (Years Lived with Disability)	China	Male	50-54 years	LBP attributable to high BMI	Rate	1998	42.534	89.0884	5.03009
YLDs (Years Lived with Disability)	China	Male	50-54 years	LBP attributable to high BMI	Rate	1999	43.7019	91.0833	5.14792
YLDs (Years Lived with Disability)	China	Male	50-54 years	LBP attributable to high BMI	Rate	2000	44.9866	93.0854	5.18355
YLDs (Years Lived with Disability)	China	Male	50-54 years	LBP attributable to high BMI	Rate	2001	46.2359	95.7139	5.3702
YLDs (Years Lived with Disability)	China	Male	50-54 years	LBP attributable to high BMI	Rate	2002	47.5503	98.4678	5.54784
YLDs (Years Lived with Disability)	China	Male	50-54 years	LBP attributable to high BMI	Rate	2003	48.8678	101.534	5.59651
YLDs (Years Lived with Disability)	China	Male	50-54 years	LBP attributable to high BMI	Rate	2004	50.2338	106.091	5.69971
YLDs (Years Lived with Disability)	China	Male	50-54 years	LBP attributable to high BMI	Rate	2005	51.6888	109.06	5.81842
YLDs (Years Lived with Disability)	China	Male	50-54 years	LBP attributable to high BMI	Rate	2006	53.2638	112.866	5.97794
YLDs (Years Lived with Disability)	China	Male	50-54 years	LBP attributable to high BMI	Rate	2007	54.9939	116.687	6.1673
YLDs (Years Lived with Disability)	China	Male	50-54 years	LBP attributable to high BMI	Rate	2008	56.896	122.116	6.35719
YLDs (Years Lived with Disability)	China	Male	50-54 years	LBP attributable to high BMI	Rate	2009	58.8555	127.512	6.45348
YLDs (Years Lived with Disability)	China	Male	50-54 years	LBP attributable to high BMI	Rate	2010	60.8972	133.622	6.51561
YLDs (Years Lived with Disability)	China	Male	50-54 years	LBP attributable to high BMI	Rate	2011	62.7806	137.194	6.73788
YLDs (Years Lived with Disability)	China	Male	50-54 years	LBP attributable to high BMI	Rate	2012	64.6196	140.194	6.98099
YLDs (Years Lived with Disability)	China	Male	50-54 years	LBP attributable to high BMI	Rate	2013	66.3109	143.019	7.19888
YLDs (Years Lived with Disability)	China	Male	50-54 years	LBP attributable to high BMI	Rate	2014	68.1345	147.218	7.39827
YLDs (Years Lived with Disability)	China	Male	50-54 years	LBP attributable to high BMI	Rate	2015	69.9058	152.231	7.56836
YLDs (Years Lived with Disability)	China	Male	50-54 years	LBP attributable to high BMI	Rate	2016	71.9205	157.435	7.72738
YLDs (Years Lived with Disability)	China	Male	50-54 years	LBP attributable to high BMI	Rate	2017	74.1783	165.702	7.95423
YLDs (Years Lived with Disability)	China	Male	50-54 years	LBP attributable to high BMI	Rate	2018	76.5603	171.299	8.13074
YLDs (Years Lived with Disability)	China	Male	50-54 years	LBP attributable to high BMI	Rate	2019	78.9369	177.724	8.18084
YLDs (Years Lived with Disability)	China	Male	50-54 years	LBP attributable to high BMI	Rate	2020	81.5029	182.993	8.56261
YLDs (Years Lived with Disability)	China	Male	50-54 years	LBP attributable to high BMI	Rate	2021	83.2669	188.153	8.78713
YLDs (Years Lived with Disability)	China	Male	55-59 years	LBP attributable to high BMI	Rate	1990	38.8772	91.0224	4.71641
YLDs (Years Lived with Disability)	China	Male	55-59 years	LBP attributable to high BMI	Rate	1991	38.5599	90.9177	4.70916
YLDs (Years Lived with Disability)	China	Male	55-59 years	LBP attributable to high BMI	Rate	1992	38.3305	89.8832	4.69837
YLDs (Years Lived with Disability)	China	Male	55-59 years	LBP attributable to high BMI	Rate	1993	38.2898	88.7409	4.69297
YLDs (Years Lived with Disability)	China	Male	55-59 years	LBP attributable to high BMI	Rate	1994	38.5251	89.2586	4.7439
YLDs (Years Lived with Disability)	China	Male	55-59 years	LBP attributable to high BMI	Rate	1995	39.0839	90.4452	4.79577
YLDs (Years Lived with Disability)	China	Male	55-59 years	LBP attributable to high BMI	Rate	1996	39.9236	92.3061	4.80929
YLDs (Years Lived with Disability)	China	Male	55-59 years	LBP attributable to high BMI	Rate	1997	40.8547	94.9919	4.85371
YLDs (Years Lived with Disability)	China	Male	55-59 years	LBP attributable to high BMI	Rate	1998	41.8616	97.483	4.95575
YLDs (Years Lived with Disability)	China	Male	55-59 years	LBP attributable to high BMI	Rate	1999	42.9867	99.942	5.03408
YLDs (Years Lived with Disability)	China	Male	55-59 years	LBP attributable to high BMI	Rate	2000	44.1849	102.855	5.10318
YLDs (Years Lived with Disability)	China	Male	55-59 years	LBP attributable to high BMI	Rate	2001	45.4354	104.648	5.20151
YLDs (Years Lived with Disability)	China	Male	55-59 years	LBP attributable to high BMI	Rate	2002	46.6444	107.782	5.36112
YLDs (Years Lived with Disability)	China	Male	55-59 years	LBP attributable to high BMI	Rate	2003	47.8053	110.162	5.59822
YLDs (Years Lived with Disability)	China	Male	55-59 years	LBP attributable to high BMI	Rate	2004	48.9423	113.735	5.75584
YLDs (Years Lived with Disability)	China	Male	55-59 years	LBP attributable to high BMI	Rate	2005	50.241	117.425	5.83604
YLDs (Years Lived with Disability)	China	Male	55-59 years	LBP attributable to high BMI	Rate	2006	51.7474	120.85	6.04062
YLDs (Years Lived with Disability)	China	Male	55-59 years	LBP attributable to high BMI	Rate	2007	53.314	124.084	6.14916
YLDs (Years Lived with Disability)	China	Male	55-59 years	LBP attributable to high BMI	Rate	2008	54.9879	126.82	6.30164
YLDs (Years Lived with Disability)	China	Male	55-59 years	LBP attributable to high BMI	Rate	2009	56.7284	131.69	6.53852
YLDs (Years Lived with Disability)	China	Male	55-59 years	LBP attributable to high BMI	Rate	2010	58.4938	136.145	6.68954
YLDs (Years Lived with Disability)	China	Male	55-59 years	LBP attributable to high BMI	Rate	2011	60.1873	138.162	6.8072
YLDs (Years Lived with Disability)	China	Male	55-59 years	LBP attributable to high BMI	Rate	2012	61.931	142.935	7.11426
YLDs (Years Lived with Disability)	China	Male	55-59 years	LBP attributable to high BMI	Rate	2013	63.7311	147.948	7.33514
YLDs (Years Lived with Disability)	China	Male	55-59 years	LBP attributable to high BMI	Rate	2014	65.692	152.769	7.53266
YLDs (Years Lived with Disability)	China	Male	55-59 years	LBP attributable to high BMI	Rate	2015	67.8025	157.397	7.92083
YLDs (Years Lived with Disability)	China	Male	55-59 years	LBP attributable to high BMI	Rate	2016	69.9789	161.326	8.06962
YLDs (Years Lived with Disability)	China	Male	55-59 years	LBP attributable to high BMI	Rate	2017	72.0335	167.131	8.29674
YLDs (Years Lived with Disability)	China	Male	55-59 years	LBP attributable to high BMI	Rate	2018	73.9361	170.517	8.50328
YLDs (Years Lived with Disability)	China	Male	55-59 years	LBP attributable to high BMI	Rate	2019	75.7363	177.819	8.62081
YLDs (Years Lived with Disability)	China	Male	55-59 years	LBP attributable to high BMI	Rate	2020	77.4004	182.812	8.74878
YLDs (Years Lived with Disability)	China	Male	55-59 years	LBP attributable to high BMI	Rate	2021	79.2039	190.06	9.05238
YLDs (Years Lived with Disability)	China	Male	60-64 years	LBP attributable to high BMI	Rate	1990	41.2284	93.7999	5.04126
YLDs (Years Lived with Disability)	China	Male	60-64 years	LBP attributable to high BMI	Rate	1991	40.9654	92.7948	5.00037
YLDs (Years Lived with Disability)	China	Male	60-64 years	LBP attributable to high BMI	Rate	1992	40.7571	91.7831	4.94726
YLDs (Years Lived with Disability)	China	Male	60-64 years	LBP attributable to high BMI	Rate	1993	40.8259	92.2052	4.98497
YLDs (Years Lived with Disability)	China	Male	60-64 years	LBP attributable to high BMI	Rate	1994	41.1779	92.767	4.98428
YLDs (Years Lived with Disability)	China	Male	60-64 years	LBP attributable to high BMI	Rate	1995	41.8525	93.312	5.03472
YLDs (Years Lived with Disability)	China	Male	60-64 years	LBP attributable to high BMI	Rate	1996	42.8068	94.7543	5.15534
YLDs (Years Lived with Disability)	China	Male	60-64 years	LBP attributable to high BMI	Rate	1997	43.9162	97.9843	5.31185
YLDs (Years Lived with Disability)	China	Male	60-64 years	LBP attributable to high BMI	Rate	1998	45.0072	100.771	5.41436
YLDs (Years Lived with Disability)	China	Male	60-64 years	LBP attributable to high BMI	Rate	1999	46.1418	102.04	5.48716
YLDs (Years Lived with Disability)	China	Male	60-64 years	LBP attributable to high BMI	Rate	2000	47.2935	103.1	5.60297
YLDs (Years Lived with Disability)	China	Male	60-64 years	LBP attributable to high BMI	Rate	2001	48.4201	107.381	5.63958
YLDs (Years Lived with Disability)	China	Male	60-64 years	LBP attributable to high BMI	Rate	2002	49.5218	110.041	5.79884
YLDs (Years Lived with Disability)	China	Male	60-64 years	LBP attributable to high BMI	Rate	2003	50.6451	112.709	5.93926
YLDs (Years Lived with Disability)	China	Male	60-64 years	LBP attributable to high BMI	Rate	2004	51.8454	116.232	5.93015
YLDs (Years Lived with Disability)	China	Male	60-64 years	LBP attributable to high BMI	Rate	2005	53.305	119.82	6.13625
YLDs (Years Lived with Disability)	China	Male	60-64 years	LBP attributable to high BMI	Rate	2006	54.9129	123.623	6.18616
YLDs (Years Lived with Disability)	China	Male	60-64 years	LBP attributable to high BMI	Rate	2007	56.7029	127.027	6.33046
YLDs (Years Lived with Disability)	China	Male	60-64 years	LBP attributable to high BMI	Rate	2008	58.4425	130.966	6.53691
YLDs (Years Lived with Disability)	China	Male	60-64 years	LBP attributable to high BMI	Rate	2009	60.2062	135.845	6.79778
YLDs (Years Lived with Disability)	China	Male	60-64 years	LBP attributable to high BMI	Rate	2010	62.1048	138.894	6.90403
YLDs (Years Lived with Disability)	China	Male	60-64 years	LBP attributable to high BMI	Rate	2011	64.1753	143.46	7.07931
YLDs (Years Lived with Disability)	China	Male	60-64 years	LBP attributable to high BMI	Rate	2012	66.3126	148.594	7.38757
YLDs (Years Lived with Disability)	China	Male	60-64 years	LBP attributable to high BMI	Rate	2013	68.567	154.912	7.65732
YLDs (Years Lived with Disability)	China	Male	60-64 years	LBP attributable to high BMI	Rate	2014	70.8829	159.415	7.84101
YLDs (Years Lived with Disability)	China	Male	60-64 years	LBP attributable to high BMI	Rate	2015	73.0386	165.041	8.0954
YLDs (Years Lived with Disability)	China	Male	60-64 years	LBP attributable to high BMI	Rate	2016	75.0989	169.989	8.25028
YLDs (Years Lived with Disability)	China	Male	60-64 years	LBP attributable to high BMI	Rate	2017	77.2212	174.134	8.45193
YLDs (Years Lived with Disability)	China	Male	60-64 years	LBP attributable to high BMI	Rate	2018	79.4157	177.605	8.77655
YLDs (Years Lived with Disability)	China	Male	60-64 years	LBP attributable to high BMI	Rate	2019	81.6939	181.644	8.90883
YLDs (Years Lived with Disability)	China	Male	60-64 years	LBP attributable to high BMI	Rate	2020	83.8411	186.408	9.11467
YLDs (Years Lived with Disability)	China	Male	60-64 years	LBP attributable to high BMI	Rate	2021	86.7109	193.694	9.44321
YLDs (Years Lived with Disability)	China	Male	65-69 years	LBP attributable to high BMI	Rate	1990	42.753	91.7322	6.01098
YLDs (Years Lived with Disability)	China	Male	65-69 years	LBP attributable to high BMI	Rate	1991	42.2435	91.8788	5.94137
YLDs (Years Lived with Disability)	China	Male	65-69 years	LBP attributable to high BMI	Rate	1992	41.8717	90.9441	5.8826
YLDs (Years Lived with Disability)	China	Male	65-69 years	LBP attributable to high BMI	Rate	1993	41.7013	91.4868	5.88523
YLDs (Years Lived with Disability)	China	Male	65-69 years	LBP attributable to high BMI	Rate	1994	41.8351	91.5087	5.8068
YLDs (Years Lived with Disability)	China	Male	65-69 years	LBP attributable to high BMI	Rate	1995	42.4864	93.1717	5.87658
YLDs (Years Lived with Disability)	China	Male	65-69 years	LBP attributable to high BMI	Rate	1996	43.3953	94.7272	5.96785
YLDs (Years Lived with Disability)	China	Male	65-69 years	LBP attributable to high BMI	Rate	1997	44.3964	95.3739	6.05713
YLDs (Years Lived with Disability)	China	Male	65-69 years	LBP attributable to high BMI	Rate	1998	45.5271	98.0522	6.07228
YLDs (Years Lived with Disability)	China	Male	65-69 years	LBP attributable to high BMI	Rate	1999	46.6776	100.053	6.13538
YLDs (Years Lived with Disability)	China	Male	65-69 years	LBP attributable to high BMI	Rate	2000	47.8977	103.213	6.21675
YLDs (Years Lived with Disability)	China	Male	65-69 years	LBP attributable to high BMI	Rate	2001	49.0717	105.181	6.28979
YLDs (Years Lived with Disability)	China	Male	65-69 years	LBP attributable to high BMI	Rate	2002	50.1692	107.013	6.36091
YLDs (Years Lived with Disability)	China	Male	65-69 years	LBP attributable to high BMI	Rate	2003	51.2527	109.244	6.63482
YLDs (Years Lived with Disability)	China	Male	65-69 years	LBP attributable to high BMI	Rate	2004	52.3721	110.473	6.71096
YLDs (Years Lived with Disability)	China	Male	65-69 years	LBP attributable to high BMI	Rate	2005	53.5727	113.122	6.75487
YLDs (Years Lived with Disability)	China	Male	65-69 years	LBP attributable to high BMI	Rate	2006	54.9136	116.159	6.9019
YLDs (Years Lived with Disability)	China	Male	65-69 years	LBP attributable to high BMI	Rate	2007	56.3941	121.244	7.06965
YLDs (Years Lived with Disability)	China	Male	65-69 years	LBP attributable to high BMI	Rate	2008	57.9872	126.073	7.05728
YLDs (Years Lived with Disability)	China	Male	65-69 years	LBP attributable to high BMI	Rate	2009	59.742	130.649	7.18432
YLDs (Years Lived with Disability)	China	Male	65-69 years	LBP attributable to high BMI	Rate	2010	61.6364	134.289	7.2929
YLDs (Years Lived with Disability)	China	Male	65-69 years	LBP attributable to high BMI	Rate	2011	63.7931	142.218	7.38113
YLDs (Years Lived with Disability)	China	Male	65-69 years	LBP attributable to high BMI	Rate	2012	66.0919	147.336	7.7057
YLDs (Years Lived with Disability)	China	Male	65-69 years	LBP attributable to high BMI	Rate	2013	68.2377	150.88	7.86533
YLDs (Years Lived with Disability)	China	Male	65-69 years	LBP attributable to high BMI	Rate	2014	70.3345	154.738	8.18995
YLDs (Years Lived with Disability)	China	Male	65-69 years	LBP attributable to high BMI	Rate	2015	72.4034	157.01	8.40828
YLDs (Years Lived with Disability)	China	Male	65-69 years	LBP attributable to high BMI	Rate	2016	74.0806	162.114	8.57478
YLDs (Years Lived with Disability)	China	Male	65-69 years	LBP attributable to high BMI	Rate	2017	75.2414	164.128	8.65149
YLDs (Years Lived with Disability)	China	Male	65-69 years	LBP attributable to high BMI	Rate	2018	76.4097	167.758	8.87108
YLDs (Years Lived with Disability)	China	Male	65-69 years	LBP attributable to high BMI	Rate	2019	77.9978	170.066	9.05366
YLDs (Years Lived with Disability)	China	Male	65-69 years	LBP attributable to high BMI	Rate	2020	80.1321	174.396	9.18371
YLDs (Years Lived with Disability)	China	Male	65-69 years	LBP attributable to high BMI	Rate	2021	82.6796	178.105	9.48878
YLDs (Years Lived with Disability)	China	Male	70-74 years	LBP attributable to high BMI	Rate	1990	41.8525	87.9071	5.62433
YLDs (Years Lived with Disability)	China	Male	70-74 years	LBP attributable to high BMI	Rate	1991	41.2145	86.7895	5.52492
YLDs (Years Lived with Disability)	China	Male	70-74 years	LBP attributable to high BMI	Rate	1992	40.7255	85.0232	5.40253
YLDs (Years Lived with Disability)	China	Male	70-74 years	LBP attributable to high BMI	Rate	1993	40.4608	85.212	5.3638
YLDs (Years Lived with Disability)	China	Male	70-74 years	LBP attributable to high BMI	Rate	1994	40.534	85.2807	5.40442
YLDs (Years Lived with Disability)	China	Male	70-74 years	LBP attributable to high BMI	Rate	1995	40.9865	86.584	5.39222
YLDs (Years Lived with Disability)	China	Male	70-74 years	LBP attributable to high BMI	Rate	1996	41.7964	88.8326	5.37391
YLDs (Years Lived with Disability)	China	Male	70-74 years	LBP attributable to high BMI	Rate	1997	42.6835	90.1553	5.53493
YLDs (Years Lived with Disability)	China	Male	70-74 years	LBP attributable to high BMI	Rate	1998	43.6067	91.8514	5.57004
YLDs (Years Lived with Disability)	China	Male	70-74 years	LBP attributable to high BMI	Rate	1999	44.5998	93.4079	5.68363
YLDs (Years Lived with Disability)	China	Male	70-74 years	LBP attributable to high BMI	Rate	2000	45.5962	95.0821	5.70154
YLDs (Years Lived with Disability)	China	Male	70-74 years	LBP attributable to high BMI	Rate	2001	46.5792	97.1476	5.79797
YLDs (Years Lived with Disability)	China	Male	70-74 years	LBP attributable to high BMI	Rate	2002	47.5216	98.981	5.89089
YLDs (Years Lived with Disability)	China	Male	70-74 years	LBP attributable to high BMI	Rate	2003	48.4671	101.239	5.93658
YLDs (Years Lived with Disability)	China	Male	70-74 years	LBP attributable to high BMI	Rate	2004	49.4945	103.186	6.02743
YLDs (Years Lived with Disability)	China	Male	70-74 years	LBP attributable to high BMI	Rate	2005	50.661	104.987	6.15999
YLDs (Years Lived with Disability)	China	Male	70-74 years	LBP attributable to high BMI	Rate	2006	51.957	108.358	6.32597
YLDs (Years Lived with Disability)	China	Male	70-74 years	LBP attributable to high BMI	Rate	2007	53.2857	111.314	6.51005
YLDs (Years Lived with Disability)	China	Male	70-74 years	LBP attributable to high BMI	Rate	2008	54.6501	114.125	6.68062
YLDs (Years Lived with Disability)	China	Male	70-74 years	LBP attributable to high BMI	Rate	2009	56.1195	117.629	6.86117
YLDs (Years Lived with Disability)	China	Male	70-74 years	LBP attributable to high BMI	Rate	2010	57.4968	119.937	6.98842
YLDs (Years Lived with Disability)	China	Male	70-74 years	LBP attributable to high BMI	Rate	2011	59.0555	125.057	7.16281
YLDs (Years Lived with Disability)	China	Male	70-74 years	LBP attributable to high BMI	Rate	2012	60.7004	129.042	7.40574
YLDs (Years Lived with Disability)	China	Male	70-74 years	LBP attributable to high BMI	Rate	2013	62.4422	134.255	7.54396
YLDs (Years Lived with Disability)	China	Male	70-74 years	LBP attributable to high BMI	Rate	2014	64.2068	136.586	7.72066
YLDs (Years Lived with Disability)	China	Male	70-74 years	LBP attributable to high BMI	Rate	2015	66.0035	141.158	7.81261
YLDs (Years Lived with Disability)	China	Male	70-74 years	LBP attributable to high BMI	Rate	2016	67.503	145.464	7.95292
YLDs (Years Lived with Disability)	China	Male	70-74 years	LBP attributable to high BMI	Rate	2017	68.4859	147.535	8.03999
YLDs (Years Lived with Disability)	China	Male	70-74 years	LBP attributable to high BMI	Rate	2018	69.3142	150.285	7.98849
YLDs (Years Lived with Disability)	China	Male	70-74 years	LBP attributable to high BMI	Rate	2019	70.628	152.633	8.15648
YLDs (Years Lived with Disability)	China	Male	70-74 years	LBP attributable to high BMI	Rate	2020	72.7831	155.262	8.51707
YLDs (Years Lived with Disability)	China	Male	70-74 years	LBP attributable to high BMI	Rate	2021	75.1831	161.88	8.78033
YLDs (Years Lived with Disability)	China	Male	75-79 years	LBP attributable to high BMI	Rate	1990	42.102	85.46	5.59604
YLDs (Years Lived with Disability)	China	Male	75-79 years	LBP attributable to high BMI	Rate	1991	41.7051	84.1114	5.5297
YLDs (Years Lived with Disability)	China	Male	75-79 years	LBP attributable to high BMI	Rate	1992	41.4343	83.4684	5.4346
YLDs (Years Lived with Disability)	China	Male	75-79 years	LBP attributable to high BMI	Rate	1993	41.3199	83.2646	5.43297
YLDs (Years Lived with Disability)	China	Male	75-79 years	LBP attributable to high BMI	Rate	1994	41.5204	84.0951	5.43065
YLDs (Years Lived with Disability)	China	Male	75-79 years	LBP attributable to high BMI	Rate	1995	42.0895	84.8342	5.44469
YLDs (Years Lived with Disability)	China	Male	75-79 years	LBP attributable to high BMI	Rate	1996	42.9452	86.7048	5.50483
YLDs (Years Lived with Disability)	China	Male	75-79 years	LBP attributable to high BMI	Rate	1997	43.9115	88.099	5.56705
YLDs (Years Lived with Disability)	China	Male	75-79 years	LBP attributable to high BMI	Rate	1998	44.9074	89.6467	5.7038
YLDs (Years Lived with Disability)	China	Male	75-79 years	LBP attributable to high BMI	Rate	1999	45.9805	91.2359	5.74655
YLDs (Years Lived with Disability)	China	Male	75-79 years	LBP attributable to high BMI	Rate	2000	47.057	92.4393	5.86124
YLDs (Years Lived with Disability)	China	Male	75-79 years	LBP attributable to high BMI	Rate	2001	48.0781	93.8016	5.80826
YLDs (Years Lived with Disability)	China	Male	75-79 years	LBP attributable to high BMI	Rate	2002	49.0044	95.7596	5.86761
YLDs (Years Lived with Disability)	China	Male	75-79 years	LBP attributable to high BMI	Rate	2003	49.9452	98.095	5.74867
YLDs (Years Lived with Disability)	China	Male	75-79 years	LBP attributable to high BMI	Rate	2004	50.9491	100.679	5.77764
YLDs (Years Lived with Disability)	China	Male	75-79 years	LBP attributable to high BMI	Rate	2005	52.1383	104.752	5.89755
YLDs (Years Lived with Disability)	China	Male	75-79 years	LBP attributable to high BMI	Rate	2006	53.4088	106.558	5.94269
YLDs (Years Lived with Disability)	China	Male	75-79 years	LBP attributable to high BMI	Rate	2007	54.7712	108.915	6.03326
YLDs (Years Lived with Disability)	China	Male	75-79 years	LBP attributable to high BMI	Rate	2008	56.1684	110.571	6.24015
YLDs (Years Lived with Disability)	China	Male	75-79 years	LBP attributable to high BMI	Rate	2009	57.6635	115.093	6.38544
YLDs (Years Lived with Disability)	China	Male	75-79 years	LBP attributable to high BMI	Rate	2010	59.2037	118.123	6.426
YLDs (Years Lived with Disability)	China	Male	75-79 years	LBP attributable to high BMI	Rate	2011	60.8402	121.112	6.68983
YLDs (Years Lived with Disability)	China	Male	75-79 years	LBP attributable to high BMI	Rate	2012	62.4875	125.012	6.78267
YLDs (Years Lived with Disability)	China	Male	75-79 years	LBP attributable to high BMI	Rate	2013	64.1844	131.064	6.88546
YLDs (Years Lived with Disability)	China	Male	75-79 years	LBP attributable to high BMI	Rate	2014	65.8861	133.932	7.09797
YLDs (Years Lived with Disability)	China	Male	75-79 years	LBP attributable to high BMI	Rate	2015	67.5127	137.914	7.2814
YLDs (Years Lived with Disability)	China	Male	75-79 years	LBP attributable to high BMI	Rate	2016	69.0164	140.969	7.35797
YLDs (Years Lived with Disability)	China	Male	75-79 years	LBP attributable to high BMI	Rate	2017	70.2354	144.966	7.45089
YLDs (Years Lived with Disability)	China	Male	75-79 years	LBP attributable to high BMI	Rate	2018	71.4577	148.428	7.58249
YLDs (Years Lived with Disability)	China	Male	75-79 years	LBP attributable to high BMI	Rate	2019	72.9933	150.787	7.71563
YLDs (Years Lived with Disability)	China	Male	75-79 years	LBP attributable to high BMI	Rate	2020	75.1112	152.308	7.79978
YLDs (Years Lived with Disability)	China	Male	75-79 years	LBP attributable to high BMI	Rate	2021	77.8227	157.929	8.20427
YLDs (Years Lived with Disability)	China	Male	80-84 years	LBP attributable to high BMI	Rate	1990	38.7359	81.4854	4.50796
YLDs (Years Lived with Disability)	China	Male	80-84 years	LBP attributable to high BMI	Rate	1991	38.7158	81.9501	4.50381
YLDs (Years Lived with Disability)	China	Male	80-84 years	LBP attributable to high BMI	Rate	1992	38.7553	81.7651	4.49822
YLDs (Years Lived with Disability)	China	Male	80-84 years	LBP attributable to high BMI	Rate	1993	38.9533	82.1988	4.52572
YLDs (Years Lived with Disability)	China	Male	80-84 years	LBP attributable to high BMI	Rate	1994	39.2817	82.5389	4.4893
YLDs (Years Lived with Disability)	China	Male	80-84 years	LBP attributable to high BMI	Rate	1995	39.7846	83.8641	4.51438
YLDs (Years Lived with Disability)	China	Male	80-84 years	LBP attributable to high BMI	Rate	1996	40.4512	85.081	4.59744
YLDs (Years Lived with Disability)	China	Male	80-84 years	LBP attributable to high BMI	Rate	1997	41.2577	86.1879	4.7145
YLDs (Years Lived with Disability)	China	Male	80-84 years	LBP attributable to high BMI	Rate	1998	42.1316	88.6355	4.83236
YLDs (Years Lived with Disability)	China	Male	80-84 years	LBP attributable to high BMI	Rate	1999	43.0287	90.9453	4.92673
YLDs (Years Lived with Disability)	China	Male	80-84 years	LBP attributable to high BMI	Rate	2000	43.9338	92.6043	4.98149
YLDs (Years Lived with Disability)	China	Male	80-84 years	LBP attributable to high BMI	Rate	2001	44.8069	94.0526	5.11563
YLDs (Years Lived with Disability)	China	Male	80-84 years	LBP attributable to high BMI	Rate	2002	45.6133	95.2821	5.17337
YLDs (Years Lived with Disability)	China	Male	80-84 years	LBP attributable to high BMI	Rate	2003	46.4488	96.578	5.31517
YLDs (Years Lived with Disability)	China	Male	80-84 years	LBP attributable to high BMI	Rate	2004	47.3679	97.9991	5.34042
YLDs (Years Lived with Disability)	China	Male	80-84 years	LBP attributable to high BMI	Rate	2005	48.4426	101.192	5.38695
YLDs (Years Lived with Disability)	China	Male	80-84 years	LBP attributable to high BMI	Rate	2006	49.678	103.98	5.46214
YLDs (Years Lived with Disability)	China	Male	80-84 years	LBP attributable to high BMI	Rate	2007	51.0053	106.108	5.49799
YLDs (Years Lived with Disability)	China	Male	80-84 years	LBP attributable to high BMI	Rate	2008	52.4305	109.002	5.56649
YLDs (Years Lived with Disability)	China	Male	80-84 years	LBP attributable to high BMI	Rate	2009	53.8628	112.025	5.69007
YLDs (Years Lived with Disability)	China	Male	80-84 years	LBP attributable to high BMI	Rate	2010	55.3871	115.23	5.68281
YLDs (Years Lived with Disability)	China	Male	80-84 years	LBP attributable to high BMI	Rate	2011	56.9609	118.163	5.82108
YLDs (Years Lived with Disability)	China	Male	80-84 years	LBP attributable to high BMI	Rate	2012	58.564	122.262	5.91454
YLDs (Years Lived with Disability)	China	Male	80-84 years	LBP attributable to high BMI	Rate	2013	60.2075	126.309	6.01504
YLDs (Years Lived with Disability)	China	Male	80-84 years	LBP attributable to high BMI	Rate	2014	61.9432	131.047	6.15597
YLDs (Years Lived with Disability)	China	Male	80-84 years	LBP attributable to high BMI	Rate	2015	63.7869	135.609	6.26376
YLDs (Years Lived with Disability)	China	Male	80-84 years	LBP attributable to high BMI	Rate	2016	65.7612	140.841	6.48711
YLDs (Years Lived with Disability)	China	Male	80-84 years	LBP attributable to high BMI	Rate	2017	67.7905	143.882	6.70689
YLDs (Years Lived with Disability)	China	Male	80-84 years	LBP attributable to high BMI	Rate	2018	69.8567	149.683	6.87416
YLDs (Years Lived with Disability)	China	Male	80-84 years	LBP attributable to high BMI	Rate	2019	72.0379	153.937	6.91282
YLDs (Years Lived with Disability)	China	Male	80-84 years	LBP attributable to high BMI	Rate	2020	74.3892	160.804	7.0768
YLDs (Years Lived with Disability)	China	Male	80-84 years	LBP attributable to high BMI	Rate	2021	77.0264	166.914	7.11496
YLDs (Years Lived with Disability)	China	Male	85-89 years	LBP attributable to high BMI	Rate	1990	39.1142	84.2264	4.47004
YLDs (Years Lived with Disability)	China	Male	85-89 years	LBP attributable to high BMI	Rate	1991	39.571	85.3454	4.58379
YLDs (Years Lived with Disability)	China	Male	85-89 years	LBP attributable to high BMI	Rate	1992	40.0101	85.9245	4.6194
YLDs (Years Lived with Disability)	China	Male	85-89 years	LBP attributable to high BMI	Rate	1993	40.4601	86.2853	4.71502
YLDs (Years Lived with Disability)	China	Male	85-89 years	LBP attributable to high BMI	Rate	1994	40.9859	87.3327	4.74315
YLDs (Years Lived with Disability)	China	Male	85-89 years	LBP attributable to high BMI	Rate	1995	41.5822	88.1433	4.78807
YLDs (Years Lived with Disability)	China	Male	85-89 years	LBP attributable to high BMI	Rate	1996	42.2948	89.781	4.87498
YLDs (Years Lived with Disability)	China	Male	85-89 years	LBP attributable to high BMI	Rate	1997	43.0427	91.8514	4.98891
YLDs (Years Lived with Disability)	China	Male	85-89 years	LBP attributable to high BMI	Rate	1998	43.8372	92.2722	5.03027
YLDs (Years Lived with Disability)	China	Male	85-89 years	LBP attributable to high BMI	Rate	1999	44.7365	93.6055	5.03791
YLDs (Years Lived with Disability)	China	Male	85-89 years	LBP attributable to high BMI	Rate	2000	45.5668	95.5497	5.14478
YLDs (Years Lived with Disability)	China	Male	85-89 years	LBP attributable to high BMI	Rate	2001	46.385	95.6234	5.21152
YLDs (Years Lived with Disability)	China	Male	85-89 years	LBP attributable to high BMI	Rate	2002	47.1612	96.9039	5.30542
YLDs (Years Lived with Disability)	China	Male	85-89 years	LBP attributable to high BMI	Rate	2003	47.9662	99.4039	5.39974
YLDs (Years Lived with Disability)	China	Male	85-89 years	LBP attributable to high BMI	Rate	2004	48.8959	102.742	5.50225
YLDs (Years Lived with Disability)	China	Male	85-89 years	LBP attributable to high BMI	Rate	2005	50.0379	105.331	5.59625
YLDs (Years Lived with Disability)	China	Male	85-89 years	LBP attributable to high BMI	Rate	2006	51.4413	109.205	5.77652
YLDs (Years Lived with Disability)	China	Male	85-89 years	LBP attributable to high BMI	Rate	2007	53.0618	112.649	5.97813
YLDs (Years Lived with Disability)	China	Male	85-89 years	LBP attributable to high BMI	Rate	2008	54.8152	117.94	6.21766
YLDs (Years Lived with Disability)	China	Male	85-89 years	LBP attributable to high BMI	Rate	2009	56.6263	123.058	6.34364
YLDs (Years Lived with Disability)	China	Male	85-89 years	LBP attributable to high BMI	Rate	2010	58.3908	127.183	6.54867
YLDs (Years Lived with Disability)	China	Male	85-89 years	LBP attributable to high BMI	Rate	2011	60.1224	131.386	6.65714
YLDs (Years Lived with Disability)	China	Male	85-89 years	LBP attributable to high BMI	Rate	2012	61.7378	134.659	6.81964
YLDs (Years Lived with Disability)	China	Male	85-89 years	LBP attributable to high BMI	Rate	2013	63.3014	139.023	7.02248
YLDs (Years Lived with Disability)	China	Male	85-89 years	LBP attributable to high BMI	Rate	2014	65.0434	141.523	7.14274
YLDs (Years Lived with Disability)	China	Male	85-89 years	LBP attributable to high BMI	Rate	2015	67.0266	145.952	7.2278
YLDs (Years Lived with Disability)	China	Male	85-89 years	LBP attributable to high BMI	Rate	2016	69.3325	150.816	7.4101
YLDs (Years Lived with Disability)	China	Male	85-89 years	LBP attributable to high BMI	Rate	2017	71.9368	155.438	7.68556
YLDs (Years Lived with Disability)	China	Male	85-89 years	LBP attributable to high BMI	Rate	2018	74.7001	160.841	8.04393
YLDs (Years Lived with Disability)	China	Male	85-89 years	LBP attributable to high BMI	Rate	2019	77.5115	165.355	8.29856
YLDs (Years Lived with Disability)	China	Male	85-89 years	LBP attributable to high BMI	Rate	2020	80.4195	171.888	8.50623
YLDs (Years Lived with Disability)	China	Male	85-89 years	LBP attributable to high BMI	Rate	2021	83.1973	181.157	8.76023
YLDs (Years Lived with Disability)	China	Male	90-94 years	LBP attributable to high BMI	Rate	1990	36.7299	75.1222	3.84143
YLDs (Years Lived with Disability)	China	Male	90-94 years	LBP attributable to high BMI	Rate	1991	36.9855	74.2382	3.87274
YLDs (Years Lived with Disability)	China	Male	90-94 years	LBP attributable to high BMI	Rate	1992	37.2623	74.7939	3.92121
YLDs (Years Lived with Disability)	China	Male	90-94 years	LBP attributable to high BMI	Rate	1993	37.7287	75.3076	3.96104
YLDs (Years Lived with Disability)	China	Male	90-94 years	LBP attributable to high BMI	Rate	1994	38.3825	76.3415	4.07085
YLDs (Years Lived with Disability)	China	Male	90-94 years	LBP attributable to high BMI	Rate	1995	39.1873	78.4525	4.10822
YLDs (Years Lived with Disability)	China	Male	90-94 years	LBP attributable to high BMI	Rate	1996	39.9652	79.5845	4.2148
YLDs (Years Lived with Disability)	China	Male	90-94 years	LBP attributable to high BMI	Rate	1997	40.7238	80.5805	4.31821
YLDs (Years Lived with Disability)	China	Male	90-94 years	LBP attributable to high BMI	Rate	1998	41.4522	81.2081	4.30541
YLDs (Years Lived with Disability)	China	Male	90-94 years	LBP attributable to high BMI	Rate	1999	42.2142	82.7683	4.3939
YLDs (Years Lived with Disability)	China	Male	90-94 years	LBP attributable to high BMI	Rate	2000	43.0005	85.5504	4.44737
YLDs (Years Lived with Disability)	China	Male	90-94 years	LBP attributable to high BMI	Rate	2001	43.6961	86.5722	4.5558
YLDs (Years Lived with Disability)	China	Male	90-94 years	LBP attributable to high BMI	Rate	2002	44.3513	87.5101	4.64517
YLDs (Years Lived with Disability)	China	Male	90-94 years	LBP attributable to high BMI	Rate	2003	45.0372	89.6948	4.61504
YLDs (Years Lived with Disability)	China	Male	90-94 years	LBP attributable to high BMI	Rate	2004	45.8572	91.5894	4.71919
YLDs (Years Lived with Disability)	China	Male	90-94 years	LBP attributable to high BMI	Rate	2005	46.8668	94.1739	4.83949
YLDs (Years Lived with Disability)	China	Male	90-94 years	LBP attributable to high BMI	Rate	2006	48.2091	95.4822	4.94347
YLDs (Years Lived with Disability)	China	Male	90-94 years	LBP attributable to high BMI	Rate	2007	49.735	99.2826	5.14179
YLDs (Years Lived with Disability)	China	Male	90-94 years	LBP attributable to high BMI	Rate	2008	51.4058	102.248	5.36218
YLDs (Years Lived with Disability)	China	Male	90-94 years	LBP attributable to high BMI	Rate	2009	53.1344	105.93	5.49423
YLDs (Years Lived with Disability)	China	Male	90-94 years	LBP attributable to high BMI	Rate	2010	54.8299	108.707	5.68746
YLDs (Years Lived with Disability)	China	Male	90-94 years	LBP attributable to high BMI	Rate	2011	56.5514	112.144	5.81596
YLDs (Years Lived with Disability)	China	Male	90-94 years	LBP attributable to high BMI	Rate	2012	58.2124	116.565	5.99059
YLDs (Years Lived with Disability)	China	Male	90-94 years	LBP attributable to high BMI	Rate	2013	59.9438	121.692	6.12829
YLDs (Years Lived with Disability)	China	Male	90-94 years	LBP attributable to high BMI	Rate	2014	61.7858	125.333	6.32203
YLDs (Years Lived with Disability)	China	Male	90-94 years	LBP attributable to high BMI	Rate	2015	63.8288	129.068	6.42913
YLDs (Years Lived with Disability)	China	Male	90-94 years	LBP attributable to high BMI	Rate	2016	66.2787	137.274	6.70309
YLDs (Years Lived with Disability)	China	Male	90-94 years	LBP attributable to high BMI	Rate	2017	68.9713	143.513	7.03749
YLDs (Years Lived with Disability)	China	Male	90-94 years	LBP attributable to high BMI	Rate	2018	71.7781	148.439	7.37703
YLDs (Years Lived with Disability)	China	Male	90-94 years	LBP attributable to high BMI	Rate	2019	74.5134	155.182	7.78893
YLDs (Years Lived with Disability)	China	Male	90-94 years	LBP attributable to high BMI	Rate	2020	77.369	160.055	7.9299
YLDs (Years Lived with Disability)	China	Male	90-94 years	LBP attributable to high BMI	Rate	2021	80.3387	163.325	8.1359
YLDs (Years Lived with Disability)	China	Male	95+ years	LBP attributable to high BMI	Rate	1990	34.9927	72.5505	3.8483
YLDs (Years Lived with Disability)	China	Male	95+ years	LBP attributable to high BMI	Rate	1991	35.0714	72.0665	3.92154
YLDs (Years Lived with Disability)	China	Male	95+ years	LBP attributable to high BMI	Rate	1992	35.2404	72.7571	3.91192
YLDs (Years Lived with Disability)	China	Male	95+ years	LBP attributable to high BMI	Rate	1993	35.5872	73.4634	3.92963
YLDs (Years Lived with Disability)	China	Male	95+ years	LBP attributable to high BMI	Rate	1994	36.0285	74.13	3.98115
YLDs (Years Lived with Disability)	China	Male	95+ years	LBP attributable to high BMI	Rate	1995	36.5269	74.8366	4.0515
YLDs (Years Lived with Disability)	China	Male	95+ years	LBP attributable to high BMI	Rate	1996	36.9724	76.0746	4.15331
YLDs (Years Lived with Disability)	China	Male	95+ years	LBP attributable to high BMI	Rate	1997	37.4655	76.9415	4.19669
YLDs (Years Lived with Disability)	China	Male	95+ years	LBP attributable to high BMI	Rate	1998	38.0664	77.5214	4.26311
YLDs (Years Lived with Disability)	China	Male	95+ years	LBP attributable to high BMI	Rate	1999	38.8128	78.626	4.33415
YLDs (Years Lived with Disability)	China	Male	95+ years	LBP attributable to high BMI	Rate	2000	39.4804	80.0427	4.38364
YLDs (Years Lived with Disability)	China	Male	95+ years	LBP attributable to high BMI	Rate	2001	39.9633	80.6528	4.45215
YLDs (Years Lived with Disability)	China	Male	95+ years	LBP attributable to high BMI	Rate	2002	40.3502	81.7956	4.48476
YLDs (Years Lived with Disability)	China	Male	95+ years	LBP attributable to high BMI	Rate	2003	40.8069	82.5385	4.49442
YLDs (Years Lived with Disability)	China	Male	95+ years	LBP attributable to high BMI	Rate	2004	41.5529	84.1994	4.5535
YLDs (Years Lived with Disability)	China	Male	95+ years	LBP attributable to high BMI	Rate	2005	42.5366	85.3012	4.61019
YLDs (Years Lived with Disability)	China	Male	95+ years	LBP attributable to high BMI	Rate	2006	43.5469	87.5038	4.8151
YLDs (Years Lived with Disability)	China	Male	95+ years	LBP attributable to high BMI	Rate	2007	44.9278	91.5173	4.99078
YLDs (Years Lived with Disability)	China	Male	95+ years	LBP attributable to high BMI	Rate	2008	46.5903	96.5109	5.24448
YLDs (Years Lived with Disability)	China	Male	95+ years	LBP attributable to high BMI	Rate	2009	48.3965	101.363	5.39674
YLDs (Years Lived with Disability)	China	Male	95+ years	LBP attributable to high BMI	Rate	2010	50.2316	105.582	5.56093
YLDs (Years Lived with Disability)	China	Male	95+ years	LBP attributable to high BMI	Rate	2011	52.076	108.209	5.70059
YLDs (Years Lived with Disability)	China	Male	95+ years	LBP attributable to high BMI	Rate	2012	53.8733	110.893	5.75287
YLDs (Years Lived with Disability)	China	Male	95+ years	LBP attributable to high BMI	Rate	2013	55.6061	115.415	5.78191
YLDs (Years Lived with Disability)	China	Male	95+ years	LBP attributable to high BMI	Rate	2014	57.3192	117.836	5.93072
YLDs (Years Lived with Disability)	China	Male	95+ years	LBP attributable to high BMI	Rate	2015	59.2238	121.447	6.03532
YLDs (Years Lived with Disability)	China	Male	95+ years	LBP attributable to high BMI	Rate	2016	61.6389	126.107	6.28546
YLDs (Years Lived with Disability)	China	Male	95+ years	LBP attributable to high BMI	Rate	2017	64.3469	131.97	6.56199
YLDs (Years Lived with Disability)	China	Male	95+ years	LBP attributable to high BMI	Rate	2018	67.2323	138.678	6.83395
YLDs (Years Lived with Disability)	China	Male	95+ years	LBP attributable to high BMI	Rate	2019	70.0341	144.969	7.10826
YLDs (Years Lived with Disability)	China	Male	95+ years	LBP attributable to high BMI	Rate	2020	72.4574	146.931	7.34027
YLDs (Years Lived with Disability)	China	Male	95+ years	LBP attributable to high BMI	Rate	2021	75.366	154.067	7.56659
YLDs (Years Lived with Disability)	Global	Female	20-24 years	LBP attributable to high BMI	Rate	1990	25.4885	56.1444	2.53674
YLDs (Years Lived with Disability)	Global	Female	20-24 years	LBP attributable to high BMI	Rate	1991	26.2296	57.7282	2.60605
YLDs (Years Lived with Disability)	Global	Female	20-24 years	LBP attributable to high BMI	Rate	1992	26.9425	59.3161	2.67727
YLDs (Years Lived with Disability)	Global	Female	20-24 years	LBP attributable to high BMI	Rate	1993	27.6178	60.3211	2.74177
YLDs (Years Lived with Disability)	Global	Female	20-24 years	LBP attributable to high BMI	Rate	1994	28.2254	61.6175	2.79011
YLDs (Years Lived with Disability)	Global	Female	20-24 years	LBP attributable to high BMI	Rate	1995	28.7887	62.7452	2.81851
YLDs (Years Lived with Disability)	Global	Female	20-24 years	LBP attributable to high BMI	Rate	1996	29.3508	64.5077	2.85452
YLDs (Years Lived with Disability)	Global	Female	20-24 years	LBP attributable to high BMI	Rate	1997	30.019	65.4858	2.91427
YLDs (Years Lived with Disability)	Global	Female	20-24 years	LBP attributable to high BMI	Rate	1998	30.7786	66.7624	2.9944
YLDs (Years Lived with Disability)	Global	Female	20-24 years	LBP attributable to high BMI	Rate	1999	31.5906	68.2397	3.07013
YLDs (Years Lived with Disability)	Global	Female	20-24 years	LBP attributable to high BMI	Rate	2000	32.4519	69.6726	3.11272
YLDs (Years Lived with Disability)	Global	Female	20-24 years	LBP attributable to high BMI	Rate	2001	33.3926	71.977	3.23081
YLDs (Years Lived with Disability)	Global	Female	20-24 years	LBP attributable to high BMI	Rate	2002	34.3652	74.0191	3.33045
YLDs (Years Lived with Disability)	Global	Female	20-24 years	LBP attributable to high BMI	Rate	2003	35.269	76.0223	3.41643
YLDs (Years Lived with Disability)	Global	Female	20-24 years	LBP attributable to high BMI	Rate	2004	36.0464	77.4778	3.48435
YLDs (Years Lived with Disability)	Global	Female	20-24 years	LBP attributable to high BMI	Rate	2005	36.6547	78.9331	3.52974
YLDs (Years Lived with Disability)	Global	Female	20-24 years	LBP attributable to high BMI	Rate	2006	37.1602	80.3063	3.55323
YLDs (Years Lived with Disability)	Global	Female	20-24 years	LBP attributable to high BMI	Rate	2007	37.67	81.1488	3.62183
YLDs (Years Lived with Disability)	Global	Female	20-24 years	LBP attributable to high BMI	Rate	2008	38.2289	82.8205	3.69988
YLDs (Years Lived with Disability)	Global	Female	20-24 years	LBP attributable to high BMI	Rate	2009	38.897	84.4875	3.74553
YLDs (Years Lived with Disability)	Global	Female	20-24 years	LBP attributable to high BMI	Rate	2010	39.6964	86.1265	3.78459
YLDs (Years Lived with Disability)	Global	Female	20-24 years	LBP attributable to high BMI	Rate	2011	40.6409	88.2709	3.87257
YLDs (Years Lived with Disability)	Global	Female	20-24 years	LBP attributable to high BMI	Rate	2012	41.7409	90.6752	3.97497
YLDs (Years Lived with Disability)	Global	Female	20-24 years	LBP attributable to high BMI	Rate	2013	42.8919	93.3473	4.08184
YLDs (Years Lived with Disability)	Global	Female	20-24 years	LBP attributable to high BMI	Rate	2014	44.0386	96.4571	4.1749
YLDs (Years Lived with Disability)	Global	Female	20-24 years	LBP attributable to high BMI	Rate	2015	45.1204	98.8689	4.26454
YLDs (Years Lived with Disability)	Global	Female	20-24 years	LBP attributable to high BMI	Rate	2016	46.2202	101.522	4.34451
YLDs (Years Lived with Disability)	Global	Female	20-24 years	LBP attributable to high BMI	Rate	2017	47.3838	104.522	4.43286
YLDs (Years Lived with Disability)	Global	Female	20-24 years	LBP attributable to high BMI	Rate	2018	48.5148	106.743	4.51514
YLDs (Years Lived with Disability)	Global	Female	20-24 years	LBP attributable to high BMI	Rate	2019	49.5065	110.342	4.59359
YLDs (Years Lived with Disability)	Global	Female	20-24 years	LBP attributable to high BMI	Rate	2020	50.2412	110.714	4.63171
YLDs (Years Lived with Disability)	Global	Female	20-24 years	LBP attributable to high BMI	Rate	2021	51.2137	113.194	4.65899
YLDs (Years Lived with Disability)	Global	Female	25-29 years	LBP attributable to high BMI	Rate	1990	46.2504	101.2	4.46114
YLDs (Years Lived with Disability)	Global	Female	25-29 years	LBP attributable to high BMI	Rate	1991	46.0616	100.608	4.45955
YLDs (Years Lived with Disability)	Global	Female	25-29 years	LBP attributable to high BMI	Rate	1992	46.0513	100.526	4.45676
YLDs (Years Lived with Disability)	Global	Female	25-29 years	LBP attributable to high BMI	Rate	1993	46.2507	101.454	4.46696
YLDs (Years Lived with Disability)	Global	Female	25-29 years	LBP attributable to high BMI	Rate	1994	46.7359	102.578	4.51206
YLDs (Years Lived with Disability)	Global	Female	25-29 years	LBP attributable to high BMI	Rate	1995	47.523	103.922	4.55708
YLDs (Years Lived with Disability)	Global	Female	25-29 years	LBP attributable to high BMI	Rate	1996	48.521	106.218	4.65174
YLDs (Years Lived with Disability)	Global	Female	25-29 years	LBP attributable to high BMI	Rate	1997	49.4536	108.442	4.729
YLDs (Years Lived with Disability)	Global	Female	25-29 years	LBP attributable to high BMI	Rate	1998	50.3565	111.085	4.82853
YLDs (Years Lived with Disability)	Global	Female	25-29 years	LBP attributable to high BMI	Rate	1999	51.2755	112.783	4.91301
YLDs (Years Lived with Disability)	Global	Female	25-29 years	LBP attributable to high BMI	Rate	2000	52.3339	115.188	4.99717
YLDs (Years Lived with Disability)	Global	Female	25-29 years	LBP attributable to high BMI	Rate	2001	53.63	118.689	5.08509
YLDs (Years Lived with Disability)	Global	Female	25-29 years	LBP attributable to high BMI	Rate	2002	55.236	122.209	5.24276
YLDs (Years Lived with Disability)	Global	Female	25-29 years	LBP attributable to high BMI	Rate	2003	57.0365	126.45	5.35867
YLDs (Years Lived with Disability)	Global	Female	25-29 years	LBP attributable to high BMI	Rate	2004	58.8179	130.296	5.51404
YLDs (Years Lived with Disability)	Global	Female	25-29 years	LBP attributable to high BMI	Rate	2005	60.5306	134.236	5.63747
YLDs (Years Lived with Disability)	Global	Female	25-29 years	LBP attributable to high BMI	Rate	2006	62.1328	138.139	5.72168
YLDs (Years Lived with Disability)	Global	Female	25-29 years	LBP attributable to high BMI	Rate	2007	63.5777	141.324	5.82385
YLDs (Years Lived with Disability)	Global	Female	25-29 years	LBP attributable to high BMI	Rate	2008	64.8927	143.814	5.95533
YLDs (Years Lived with Disability)	Global	Female	25-29 years	LBP attributable to high BMI	Rate	2009	65.9527	146.675	6.00559
YLDs (Years Lived with Disability)	Global	Female	25-29 years	LBP attributable to high BMI	Rate	2010	66.7619	148.777	6.02619
YLDs (Years Lived with Disability)	Global	Female	25-29 years	LBP attributable to high BMI	Rate	2011	67.4792	150.307	6.09849
YLDs (Years Lived with Disability)	Global	Female	25-29 years	LBP attributable to high BMI	Rate	2012	68.2948	153.187	6.18841
YLDs (Years Lived with Disability)	Global	Female	25-29 years	LBP attributable to high BMI	Rate	2013	69.2456	154.993	6.29536
YLDs (Years Lived with Disability)	Global	Female	25-29 years	LBP attributable to high BMI	Rate	2014	70.4184	157.616	6.42515
YLDs (Years Lived with Disability)	Global	Female	25-29 years	LBP attributable to high BMI	Rate	2015	71.7444	160.412	6.5107
YLDs (Years Lived with Disability)	Global	Female	25-29 years	LBP attributable to high BMI	Rate	2016	73.3855	164.694	6.65774
YLDs (Years Lived with Disability)	Global	Female	25-29 years	LBP attributable to high BMI	Rate	2017	75.3601	169.49	6.84296
YLDs (Years Lived with Disability)	Global	Female	25-29 years	LBP attributable to high BMI	Rate	2018	77.3604	173.368	6.98807
YLDs (Years Lived with Disability)	Global	Female	25-29 years	LBP attributable to high BMI	Rate	2019	79.1513	177.463	7.1033
YLDs (Years Lived with Disability)	Global	Female	25-29 years	LBP attributable to high BMI	Rate	2020	80.3903	179.496	7.10327
YLDs (Years Lived with Disability)	Global	Female	25-29 years	LBP attributable to high BMI	Rate	2021	81.8237	182.58	7.22188
YLDs (Years Lived with Disability)	Global	Female	30-34 years	LBP attributable to high BMI	Rate	1990	74.6461	163.567	6.83788
YLDs (Years Lived with Disability)	Global	Female	30-34 years	LBP attributable to high BMI	Rate	1991	75.4647	163.986	6.91767
YLDs (Years Lived with Disability)	Global	Female	30-34 years	LBP attributable to high BMI	Rate	1992	75.7873	164.163	6.93211
YLDs (Years Lived with Disability)	Global	Female	30-34 years	LBP attributable to high BMI	Rate	1993	75.4909	163.123	6.83294
YLDs (Years Lived with Disability)	Global	Female	30-34 years	LBP attributable to high BMI	Rate	1994	75.0599	162.085	6.75568
YLDs (Years Lived with Disability)	Global	Female	30-34 years	LBP attributable to high BMI	Rate	1995	74.6488	160.776	6.69243
YLDs (Years Lived with Disability)	Global	Female	30-34 years	LBP attributable to high BMI	Rate	1996	74.4369	160.639	6.66165
YLDs (Years Lived with Disability)	Global	Female	30-34 years	LBP attributable to high BMI	Rate	1997	74.4373	161.044	6.63655
YLDs (Years Lived with Disability)	Global	Female	30-34 years	LBP attributable to high BMI	Rate	1998	74.8189	162.295	6.68972
YLDs (Years Lived with Disability)	Global	Female	30-34 years	LBP attributable to high BMI	Rate	1999	75.6355	163.77	6.77271
YLDs (Years Lived with Disability)	Global	Female	30-34 years	LBP attributable to high BMI	Rate	2000	76.8891	166.484	6.81321
YLDs (Years Lived with Disability)	Global	Female	30-34 years	LBP attributable to high BMI	Rate	2001	78.6205	169.994	6.97044
YLDs (Years Lived with Disability)	Global	Female	30-34 years	LBP attributable to high BMI	Rate	2002	80.5099	174.664	7.15742
YLDs (Years Lived with Disability)	Global	Female	30-34 years	LBP attributable to high BMI	Rate	2003	82.3539	178.624	7.33228
YLDs (Years Lived with Disability)	Global	Female	30-34 years	LBP attributable to high BMI	Rate	2004	84.1668	183.23	7.49151
YLDs (Years Lived with Disability)	Global	Female	30-34 years	LBP attributable to high BMI	Rate	2005	85.9569	186.863	7.62943
YLDs (Years Lived with Disability)	Global	Female	30-34 years	LBP attributable to high BMI	Rate	2006	87.8402	190.794	7.7794
YLDs (Years Lived with Disability)	Global	Female	30-34 years	LBP attributable to high BMI	Rate	2007	90.045	196.144	7.98481
YLDs (Years Lived with Disability)	Global	Female	30-34 years	LBP attributable to high BMI	Rate	2008	92.47	201.936	8.159
YLDs (Years Lived with Disability)	Global	Female	30-34 years	LBP attributable to high BMI	Rate	2009	94.8768	208.284	8.34719
YLDs (Years Lived with Disability)	Global	Female	30-34 years	LBP attributable to high BMI	Rate	2010	97.2193	213.686	8.51426
YLDs (Years Lived with Disability)	Global	Female	30-34 years	LBP attributable to high BMI	Rate	2011	99.5454	218.586	8.7388
YLDs (Years Lived with Disability)	Global	Female	30-34 years	LBP attributable to high BMI	Rate	2012	101.814	222.667	8.91281
YLDs (Years Lived with Disability)	Global	Female	30-34 years	LBP attributable to high BMI	Rate	2013	103.868	227.805	9.08455
YLDs (Years Lived with Disability)	Global	Female	30-34 years	LBP attributable to high BMI	Rate	2014	105.517	231.244	9.24194
YLDs (Years Lived with Disability)	Global	Female	30-34 years	LBP attributable to high BMI	Rate	2015	106.627	234.814	9.26202
YLDs (Years Lived with Disability)	Global	Female	30-34 years	LBP attributable to high BMI	Rate	2016	107.407	235.693	9.32361
YLDs (Years Lived with Disability)	Global	Female	30-34 years	LBP attributable to high BMI	Rate	2017	108.224	237.431	9.39959
YLDs (Years Lived with Disability)	Global	Female	30-34 years	LBP attributable to high BMI	Rate	2018	109.253	239.354	9.51991
YLDs (Years Lived with Disability)	Global	Female	30-34 years	LBP attributable to high BMI	Rate	2019	110.51	241.679	9.61085
YLDs (Years Lived with Disability)	Global	Female	30-34 years	LBP attributable to high BMI	Rate	2020	111.517	242.791	9.78688
YLDs (Years Lived with Disability)	Global	Female	30-34 years	LBP attributable to high BMI	Rate	2021	113.375	245.468	9.86217
YLDs (Years Lived with Disability)	Global	Female	35-39 years	LBP attributable to high BMI	Rate	1990	102.891	232.163	9.03766
YLDs (Years Lived with Disability)	Global	Female	35-39 years	LBP attributable to high BMI	Rate	1991	103.339	233.809	9.11366
YLDs (Years Lived with Disability)	Global	Female	35-39 years	LBP attributable to high BMI	Rate	1992	104.24	236.745	9.18258
YLDs (Years Lived with Disability)	Global	Female	35-39 years	LBP attributable to high BMI	Rate	1993	105.846	241.362	9.39057
YLDs (Years Lived with Disability)	Global	Female	35-39 years	LBP attributable to high BMI	Rate	1994	107.979	247.157	9.615
YLDs (Years Lived with Disability)	Global	Female	35-39 years	LBP attributable to high BMI	Rate	1995	110.332	253.088	9.7972
YLDs (Years Lived with Disability)	Global	Female	35-39 years	LBP attributable to high BMI	Rate	1996	112.29	256.771	9.93618
YLDs (Years Lived with Disability)	Global	Female	35-39 years	LBP attributable to high BMI	Rate	1997	113.123	259.092	10.0602
YLDs (Years Lived with Disability)	Global	Female	35-39 years	LBP attributable to high BMI	Rate	1998	112.84	259.601	10.0512
YLDs (Years Lived with Disability)	Global	Female	35-39 years	LBP attributable to high BMI	Rate	1999	112.16	257.512	9.93402
YLDs (Years Lived with Disability)	Global	Female	35-39 years	LBP attributable to high BMI	Rate	2000	111.459	255.787	9.87032
YLDs (Years Lived with Disability)	Global	Female	35-39 years	LBP attributable to high BMI	Rate	2001	111.175	254.996	9.8522
YLDs (Years Lived with Disability)	Global	Female	35-39 years	LBP attributable to high BMI	Rate	2002	111.493	255.881	9.90354
YLDs (Years Lived with Disability)	Global	Female	35-39 years	LBP attributable to high BMI	Rate	2003	112.503	258.955	10.0619
YLDs (Years Lived with Disability)	Global	Female	35-39 years	LBP attributable to high BMI	Rate	2004	114.011	262.548	10.1409
YLDs (Years Lived with Disability)	Global	Female	35-39 years	LBP attributable to high BMI	Rate	2005	115.831	266.165	10.2756
YLDs (Years Lived with Disability)	Global	Female	35-39 years	LBP attributable to high BMI	Rate	2006	117.956	271.063	10.5015
YLDs (Years Lived with Disability)	Global	Female	35-39 years	LBP attributable to high BMI	Rate	2007	120.209	276.567	10.7177
YLDs (Years Lived with Disability)	Global	Female	35-39 years	LBP attributable to high BMI	Rate	2008	122.342	280.257	10.9597
YLDs (Years Lived with Disability)	Global	Female	35-39 years	LBP attributable to high BMI	Rate	2009	124.574	283.947	11.2096
YLDs (Years Lived with Disability)	Global	Female	35-39 years	LBP attributable to high BMI	Rate	2010	126.968	289.295	11.4403
YLDs (Years Lived with Disability)	Global	Female	35-39 years	LBP attributable to high BMI	Rate	2011	129.841	296.777	11.7017
YLDs (Years Lived with Disability)	Global	Female	35-39 years	LBP attributable to high BMI	Rate	2012	133.288	303.84	12.0703
YLDs (Years Lived with Disability)	Global	Female	35-39 years	LBP attributable to high BMI	Rate	2013	137.021	311.987	12.4528
YLDs (Years Lived with Disability)	Global	Female	35-39 years	LBP attributable to high BMI	Rate	2014	140.697	319.498	12.846
YLDs (Years Lived with Disability)	Global	Female	35-39 years	LBP attributable to high BMI	Rate	2015	144.08	325.999	13.1153
YLDs (Years Lived with Disability)	Global	Female	35-39 years	LBP attributable to high BMI	Rate	2016	147.101	333.649	13.4399
YLDs (Years Lived with Disability)	Global	Female	35-39 years	LBP attributable to high BMI	Rate	2017	149.866	341.726	13.6653
YLDs (Years Lived with Disability)	Global	Female	35-39 years	LBP attributable to high BMI	Rate	2018	152.2	345.949	13.9389
YLDs (Years Lived with Disability)	Global	Female	35-39 years	LBP attributable to high BMI	Rate	2019	154.067	350.303	14.0875
YLDs (Years Lived with Disability)	Global	Female	35-39 years	LBP attributable to high BMI	Rate	2020	154.834	352.175	14.1895
YLDs (Years Lived with Disability)	Global	Female	35-39 years	LBP attributable to high BMI	Rate	2021	155.929	352.158	14.2885
YLDs (Years Lived with Disability)	Global	Female	40-44 years	LBP attributable to high BMI	Rate	1990	137.587	286.168	13.916
YLDs (Years Lived with Disability)	Global	Female	40-44 years	LBP attributable to high BMI	Rate	1991	138.103	287.724	13.9408
YLDs (Years Lived with Disability)	Global	Female	40-44 years	LBP attributable to high BMI	Rate	1992	137.742	287.536	13.9417
YLDs (Years Lived with Disability)	Global	Female	40-44 years	LBP attributable to high BMI	Rate	1993	137.192	288.302	13.8816
YLDs (Years Lived with Disability)	Global	Female	40-44 years	LBP attributable to high BMI	Rate	1994	137.647	289.497	13.8715
YLDs (Years Lived with Disability)	Global	Female	40-44 years	LBP attributable to high BMI	Rate	1995	137.756	289.631	13.837
YLDs (Years Lived with Disability)	Global	Female	40-44 years	LBP attributable to high BMI	Rate	1996	139.578	292.656	14.0313
YLDs (Years Lived with Disability)	Global	Female	40-44 years	LBP attributable to high BMI	Rate	1997	141.791	297.325	14.2985
YLDs (Years Lived with Disability)	Global	Female	40-44 years	LBP attributable to high BMI	Rate	1998	144.611	301.995	14.6474
YLDs (Years Lived with Disability)	Global	Female	40-44 years	LBP attributable to high BMI	Rate	1999	147.777	307.988	14.9923
YLDs (Years Lived with Disability)	Global	Female	40-44 years	LBP attributable to high BMI	Rate	2000	150.918	315.503	15.3171
YLDs (Years Lived with Disability)	Global	Female	40-44 years	LBP attributable to high BMI	Rate	2001	153.496	319.432	15.5117
YLDs (Years Lived with Disability)	Global	Female	40-44 years	LBP attributable to high BMI	Rate	2002	155.058	323.398	15.6868
YLDs (Years Lived with Disability)	Global	Female	40-44 years	LBP attributable to high BMI	Rate	2003	155.38	326.143	15.7796
YLDs (Years Lived with Disability)	Global	Female	40-44 years	LBP attributable to high BMI	Rate	2004	155.066	326.973	15.76
YLDs (Years Lived with Disability)	Global	Female	40-44 years	LBP attributable to high BMI	Rate	2005	154.367	326.392	15.6681
YLDs (Years Lived with Disability)	Global	Female	40-44 years	LBP attributable to high BMI	Rate	2006	153.829	324.776	15.591
YLDs (Years Lived with Disability)	Global	Female	40-44 years	LBP attributable to high BMI	Rate	2007	153.945	323.7	15.7519
YLDs (Years Lived with Disability)	Global	Female	40-44 years	LBP attributable to high BMI	Rate	2008	154.996	325.361	15.8549
YLDs (Years Lived with Disability)	Global	Female	40-44 years	LBP attributable to high BMI	Rate	2009	156.703	328.889	16.0394
YLDs (Years Lived with Disability)	Global	Female	40-44 years	LBP attributable to high BMI	Rate	2010	159.026	332.857	16.2907
YLDs (Years Lived with Disability)	Global	Female	40-44 years	LBP attributable to high BMI	Rate	2011	162.014	336.705	16.6377
YLDs (Years Lived with Disability)	Global	Female	40-44 years	LBP attributable to high BMI	Rate	2012	165.353	343.951	17.0415
YLDs (Years Lived with Disability)	Global	Female	40-44 years	LBP attributable to high BMI	Rate	2013	168.734	349.997	17.346
YLDs (Years Lived with Disability)	Global	Female	40-44 years	LBP attributable to high BMI	Rate	2014	172.196	355.82	17.7357
YLDs (Years Lived with Disability)	Global	Female	40-44 years	LBP attributable to high BMI	Rate	2015	175.706	361.544	18.0481
YLDs (Years Lived with Disability)	Global	Female	40-44 years	LBP attributable to high BMI	Rate	2016	179.502	368.211	18.4644
YLDs (Years Lived with Disability)	Global	Female	40-44 years	LBP attributable to high BMI	Rate	2017	183.702	376.279	18.9276
YLDs (Years Lived with Disability)	Global	Female	40-44 years	LBP attributable to high BMI	Rate	2018	188.052	385.066	19.3984
YLDs (Years Lived with Disability)	Global	Female	40-44 years	LBP attributable to high BMI	Rate	2019	192.302	392.427	19.8049
YLDs (Years Lived with Disability)	Global	Female	40-44 years	LBP attributable to high BMI	Rate	2020	195.666	400.107	20.0862
YLDs (Years Lived with Disability)	Global	Female	40-44 years	LBP attributable to high BMI	Rate	2021	199.483	410.085	20.5638
YLDs (Years Lived with Disability)	Global	Female	45-49 years	LBP attributable to high BMI	Rate	1990	170.82	358.568	16.7109
YLDs (Years Lived with Disability)	Global	Female	45-49 years	LBP attributable to high BMI	Rate	1991	169.509	356.738	16.6324
YLDs (Years Lived with Disability)	Global	Female	45-49 years	LBP attributable to high BMI	Rate	1992	170.495	359.116	16.7738
YLDs (Years Lived with Disability)	Global	Female	45-49 years	LBP attributable to high BMI	Rate	1993	172.7	362.397	17.0903
YLDs (Years Lived with Disability)	Global	Female	45-49 years	LBP attributable to high BMI	Rate	1994	174.564	366.908	17.3456
YLDs (Years Lived with Disability)	Global	Female	45-49 years	LBP attributable to high BMI	Rate	1995	178.38	374.547	17.6387
YLDs (Years Lived with Disability)	Global	Female	45-49 years	LBP attributable to high BMI	Rate	1996	180.807	379.254	17.9211
YLDs (Years Lived with Disability)	Global	Female	45-49 years	LBP attributable to high BMI	Rate	1997	182.135	379.954	18.1379
YLDs (Years Lived with Disability)	Global	Female	45-49 years	LBP attributable to high BMI	Rate	1998	182.967	381.677	18.3313
YLDs (Years Lived with Disability)	Global	Female	45-49 years	LBP attributable to high BMI	Rate	1999	184.654	385.321	18.5697
YLDs (Years Lived with Disability)	Global	Female	45-49 years	LBP attributable to high BMI	Rate	2000	185.461	386.418	18.6251
YLDs (Years Lived with Disability)	Global	Female	45-49 years	LBP attributable to high BMI	Rate	2001	188.073	392.636	18.8788
YLDs (Years Lived with Disability)	Global	Female	45-49 years	LBP attributable to high BMI	Rate	2002	191.346	400.088	19.2593
YLDs (Years Lived with Disability)	Global	Female	45-49 years	LBP attributable to high BMI	Rate	2003	195.456	409.327	19.7314
YLDs (Years Lived with Disability)	Global	Female	45-49 years	LBP attributable to high BMI	Rate	2004	199.699	418.749	20.1917
YLDs (Years Lived with Disability)	Global	Female	45-49 years	LBP attributable to high BMI	Rate	2005	203.487	426.515	20.5687
YLDs (Years Lived with Disability)	Global	Female	45-49 years	LBP attributable to high BMI	Rate	2006	206.11	431.391	20.8534
YLDs (Years Lived with Disability)	Global	Female	45-49 years	LBP attributable to high BMI	Rate	2007	207.244	434.194	21.0021
YLDs (Years Lived with Disability)	Global	Female	45-49 years	LBP attributable to high BMI	Rate	2008	206.828	434.403	20.9448
YLDs (Years Lived with Disability)	Global	Female	45-49 years	LBP attributable to high BMI	Rate	2009	205.823	429.992	20.8237
YLDs (Years Lived with Disability)	Global	Female	45-49 years	LBP attributable to high BMI	Rate	2010	204.689	426.494	20.686
YLDs (Years Lived with Disability)	Global	Female	45-49 years	LBP attributable to high BMI	Rate	2011	204.313	425.783	20.6378
YLDs (Years Lived with Disability)	Global	Female	45-49 years	LBP attributable to high BMI	Rate	2012	205.073	425.513	20.8157
YLDs (Years Lived with Disability)	Global	Female	45-49 years	LBP attributable to high BMI	Rate	2013	207.101	431.871	20.9328
YLDs (Years Lived with Disability)	Global	Female	45-49 years	LBP attributable to high BMI	Rate	2014	209.775	437.303	21.1756
YLDs (Years Lived with Disability)	Global	Female	45-49 years	LBP attributable to high BMI	Rate	2015	212.923	444.213	21.5042
YLDs (Years Lived with Disability)	Global	Female	45-49 years	LBP attributable to high BMI	Rate	2016	216.402	449.813	21.8351
YLDs (Years Lived with Disability)	Global	Female	45-49 years	LBP attributable to high BMI	Rate	2017	220.172	458.226	22.3166
YLDs (Years Lived with Disability)	Global	Female	45-49 years	LBP attributable to high BMI	Rate	2018	223.79	467.02	22.7967
YLDs (Years Lived with Disability)	Global	Female	45-49 years	LBP attributable to high BMI	Rate	2019	227.461	475.334	23.1533
YLDs (Years Lived with Disability)	Global	Female	45-49 years	LBP attributable to high BMI	Rate	2020	231.068	485.626	23.4647
YLDs (Years Lived with Disability)	Global	Female	45-49 years	LBP attributable to high BMI	Rate	2021	234.92	491.52	23.7409
YLDs (Years Lived with Disability)	Global	Female	50-54 years	LBP attributable to high BMI	Rate	1990	216.29	463.847	23.2845
YLDs (Years Lived with Disability)	Global	Female	50-54 years	LBP attributable to high BMI	Rate	1991	217.134	467.721	23.2973
YLDs (Years Lived with Disability)	Global	Female	50-54 years	LBP attributable to high BMI	Rate	1992	216.803	465.926	23.4241
YLDs (Years Lived with Disability)	Global	Female	50-54 years	LBP attributable to high BMI	Rate	1993	215.297	463.538	23.2694
YLDs (Years Lived with Disability)	Global	Female	50-54 years	LBP attributable to high BMI	Rate	1994	213.243	458.099	23.092
YLDs (Years Lived with Disability)	Global	Female	50-54 years	LBP attributable to high BMI	Rate	1995	211.91	453.415	23.0067
YLDs (Years Lived with Disability)	Global	Female	50-54 years	LBP attributable to high BMI	Rate	1996	211.719	452.562	22.9449
YLDs (Years Lived with Disability)	Global	Female	50-54 years	LBP attributable to high BMI	Rate	1997	214.453	458.814	23.2713
YLDs (Years Lived with Disability)	Global	Female	50-54 years	LBP attributable to high BMI	Rate	1998	218.625	468.259	23.7008
YLDs (Years Lived with Disability)	Global	Female	50-54 years	LBP attributable to high BMI	Rate	1999	222.194	475.326	24.1736
YLDs (Years Lived with Disability)	Global	Female	50-54 years	LBP attributable to high BMI	Rate	2000	227.649	487.2	24.6985
YLDs (Years Lived with Disability)	Global	Female	50-54 years	LBP attributable to high BMI	Rate	2001	231.115	495.369	25.1337
YLDs (Years Lived with Disability)	Global	Female	50-54 years	LBP attributable to high BMI	Rate	2002	233.494	502.951	25.5385
YLDs (Years Lived with Disability)	Global	Female	50-54 years	LBP attributable to high BMI	Rate	2003	235.425	507.305	25.7448
YLDs (Years Lived with Disability)	Global	Female	50-54 years	LBP attributable to high BMI	Rate	2004	238.079	513.522	26.1136
YLDs (Years Lived with Disability)	Global	Female	50-54 years	LBP attributable to high BMI	Rate	2005	239.226	515.937	26.2185
YLDs (Years Lived with Disability)	Global	Female	50-54 years	LBP attributable to high BMI	Rate	2006	242.195	522.736	26.5189
YLDs (Years Lived with Disability)	Global	Female	50-54 years	LBP attributable to high BMI	Rate	2007	245.657	529.14	26.8451
YLDs (Years Lived with Disability)	Global	Female	50-54 years	LBP attributable to high BMI	Rate	2008	250.005	538.458	27.3603
YLDs (Years Lived with Disability)	Global	Female	50-54 years	LBP attributable to high BMI	Rate	2009	254.664	547.653	27.7986
YLDs (Years Lived with Disability)	Global	Female	50-54 years	LBP attributable to high BMI	Rate	2010	259.018	555.621	28.2598
YLDs (Years Lived with Disability)	Global	Female	50-54 years	LBP attributable to high BMI	Rate	2011	262.648	562.751	28.5465
YLDs (Years Lived with Disability)	Global	Female	50-54 years	LBP attributable to high BMI	Rate	2012	265.022	567.306	28.8775
YLDs (Years Lived with Disability)	Global	Female	50-54 years	LBP attributable to high BMI	Rate	2013	265.929	568.506	28.9866
YLDs (Years Lived with Disability)	Global	Female	50-54 years	LBP attributable to high BMI	Rate	2014	266.158	569.025	29.0633
YLDs (Years Lived with Disability)	Global	Female	50-54 years	LBP attributable to high BMI	Rate	2015	266.044	568.258	29.0103
YLDs (Years Lived with Disability)	Global	Female	50-54 years	LBP attributable to high BMI	Rate	2016	266.405	568.317	29.0489
YLDs (Years Lived with Disability)	Global	Female	50-54 years	LBP attributable to high BMI	Rate	2017	267.634	571.278	29.2256
YLDs (Years Lived with Disability)	Global	Female	50-54 years	LBP attributable to high BMI	Rate	2018	269.925	577.537	29.4292
YLDs (Years Lived with Disability)	Global	Female	50-54 years	LBP attributable to high BMI	Rate	2019	272.855	585.283	29.6925
YLDs (Years Lived with Disability)	Global	Female	50-54 years	LBP attributable to high BMI	Rate	2020	275.715	591.812	30.1153
YLDs (Years Lived with Disability)	Global	Female	50-54 years	LBP attributable to high BMI	Rate	2021	279.596	601.229	30.3988
YLDs (Years Lived with Disability)	Global	Female	55-59 years	LBP attributable to high BMI	Rate	1990	236.786	534.536	24.3692
YLDs (Years Lived with Disability)	Global	Female	55-59 years	LBP attributable to high BMI	Rate	1991	235.464	529.773	24.3108
YLDs (Years Lived with Disability)	Global	Female	55-59 years	LBP attributable to high BMI	Rate	1992	236.567	533.008	24.5115
YLDs (Years Lived with Disability)	Global	Female	55-59 years	LBP attributable to high BMI	Rate	1993	239.124	537.208	24.9099
YLDs (Years Lived with Disability)	Global	Female	55-59 years	LBP attributable to high BMI	Rate	1994	243.259	545.585	25.4549
YLDs (Years Lived with Disability)	Global	Female	55-59 years	LBP attributable to high BMI	Rate	1995	246.895	551.902	25.9026
YLDs (Years Lived with Disability)	Global	Female	55-59 years	LBP attributable to high BMI	Rate	1996	249.469	558.203	26.2369
YLDs (Years Lived with Disability)	Global	Female	55-59 years	LBP attributable to high BMI	Rate	1997	250.501	561.414	26.3401
YLDs (Years Lived with Disability)	Global	Female	55-59 years	LBP attributable to high BMI	Rate	1998	249.835	561.126	26.2945
YLDs (Years Lived with Disability)	Global	Female	55-59 years	LBP attributable to high BMI	Rate	1999	248.266	559.621	26.1078
YLDs (Years Lived with Disability)	Global	Female	55-59 years	LBP attributable to high BMI	Rate	2000	247.338	558.341	26.1411
YLDs (Years Lived with Disability)	Global	Female	55-59 years	LBP attributable to high BMI	Rate	2001	247.934	560.227	26.1814
YLDs (Years Lived with Disability)	Global	Female	55-59 years	LBP attributable to high BMI	Rate	2002	252.194	570.441	26.76
YLDs (Years Lived with Disability)	Global	Female	55-59 years	LBP attributable to high BMI	Rate	2003	258.122	581.879	27.565
YLDs (Years Lived with Disability)	Global	Female	55-59 years	LBP attributable to high BMI	Rate	2004	263.024	593.342	28.1645
YLDs (Years Lived with Disability)	Global	Female	55-59 years	LBP attributable to high BMI	Rate	2005	269.471	610.167	28.8346
YLDs (Years Lived with Disability)	Global	Female	55-59 years	LBP attributable to high BMI	Rate	2006	272.981	616.68	29.2484
YLDs (Years Lived with Disability)	Global	Female	55-59 years	LBP attributable to high BMI	Rate	2007	274.99	617.126	29.5875
YLDs (Years Lived with Disability)	Global	Female	55-59 years	LBP attributable to high BMI	Rate	2008	276.592	619.702	29.8148
YLDs (Years Lived with Disability)	Global	Female	55-59 years	LBP attributable to high BMI	Rate	2009	279.103	622.041	30.1167
YLDs (Years Lived with Disability)	Global	Female	55-59 years	LBP attributable to high BMI	Rate	2010	280.4	623.919	30.1748
YLDs (Years Lived with Disability)	Global	Female	55-59 years	LBP attributable to high BMI	Rate	2011	284.291	632.153	30.6444
YLDs (Years Lived with Disability)	Global	Female	55-59 years	LBP attributable to high BMI	Rate	2012	289.056	642.101	31.1689
YLDs (Years Lived with Disability)	Global	Female	55-59 years	LBP attributable to high BMI	Rate	2013	294.847	654.962	31.7916
YLDs (Years Lived with Disability)	Global	Female	55-59 years	LBP attributable to high BMI	Rate	2014	300.801	665.597	32.3039
YLDs (Years Lived with Disability)	Global	Female	55-59 years	LBP attributable to high BMI	Rate	2015	306.075	676.702	32.8352
YLDs (Years Lived with Disability)	Global	Female	55-59 years	LBP attributable to high BMI	Rate	2016	309.978	684.713	33.3657
YLDs (Years Lived with Disability)	Global	Female	55-59 years	LBP attributable to high BMI	Rate	2017	312.36	689.484	33.7776
YLDs (Years Lived with Disability)	Global	Female	55-59 years	LBP attributable to high BMI	Rate	2018	312.882	691.732	34.1027
YLDs (Years Lived with Disability)	Global	Female	55-59 years	LBP attributable to high BMI	Rate	2019	312.582	688.835	33.9977
YLDs (Years Lived with Disability)	Global	Female	55-59 years	LBP attributable to high BMI	Rate	2020	310.916	686.927	33.8817
YLDs (Years Lived with Disability)	Global	Female	55-59 years	LBP attributable to high BMI	Rate	2021	311.379	689.708	33.8655
YLDs (Years Lived with Disability)	Global	Female	60-64 years	LBP attributable to high BMI	Rate	1990	269.165	599.002	27.9803
YLDs (Years Lived with Disability)	Global	Female	60-64 years	LBP attributable to high BMI	Rate	1991	267.641	598.12	27.8563
YLDs (Years Lived with Disability)	Global	Female	60-64 years	LBP attributable to high BMI	Rate	1992	264.753	592.176	27.632
YLDs (Years Lived with Disability)	Global	Female	60-64 years	LBP attributable to high BMI	Rate	1993	262.112	586.854	27.3556
YLDs (Years Lived with Disability)	Global	Female	60-64 years	LBP attributable to high BMI	Rate	1994	258.766	580.384	26.985
YLDs (Years Lived with Disability)	Global	Female	60-64 years	LBP attributable to high BMI	Rate	1995	257.303	576.107	26.7717
YLDs (Years Lived with Disability)	Global	Female	60-64 years	LBP attributable to high BMI	Rate	1996	257.631	577.225	26.922
YLDs (Years Lived with Disability)	Global	Female	60-64 years	LBP attributable to high BMI	Rate	1997	260.648	582.326	27.2466
YLDs (Years Lived with Disability)	Global	Female	60-64 years	LBP attributable to high BMI	Rate	1998	265.155	591.236	27.7235
YLDs (Years Lived with Disability)	Global	Female	60-64 years	LBP attributable to high BMI	Rate	1999	270.878	601.191	28.3961
YLDs (Years Lived with Disability)	Global	Female	60-64 years	LBP attributable to high BMI	Rate	2000	275.544	610.72	28.8628
YLDs (Years Lived with Disability)	Global	Female	60-64 years	LBP attributable to high BMI	Rate	2001	278.88	616.588	29.2242
YLDs (Years Lived with Disability)	Global	Female	60-64 years	LBP attributable to high BMI	Rate	2002	280.733	620.53	29.4468
YLDs (Years Lived with Disability)	Global	Female	60-64 years	LBP attributable to high BMI	Rate	2003	280.865	619.643	29.5097
YLDs (Years Lived with Disability)	Global	Female	60-64 years	LBP attributable to high BMI	Rate	2004	279.958	615.967	29.5458
YLDs (Years Lived with Disability)	Global	Female	60-64 years	LBP attributable to high BMI	Rate	2005	279.338	611.261	29.3335
YLDs (Years Lived with Disability)	Global	Female	60-64 years	LBP attributable to high BMI	Rate	2006	279.974	613.952	29.4221
YLDs (Years Lived with Disability)	Global	Female	60-64 years	LBP attributable to high BMI	Rate	2007	284.418	624.375	29.8723
YLDs (Years Lived with Disability)	Global	Female	60-64 years	LBP attributable to high BMI	Rate	2008	290.288	635.382	30.4821
YLDs (Years Lived with Disability)	Global	Female	60-64 years	LBP attributable to high BMI	Rate	2009	295.485	645.136	31.1019
YLDs (Years Lived with Disability)	Global	Female	60-64 years	LBP attributable to high BMI	Rate	2010	302.642	659.722	31.8621
YLDs (Years Lived with Disability)	Global	Female	60-64 years	LBP attributable to high BMI	Rate	2011	307.081	671.139	32.357
YLDs (Years Lived with Disability)	Global	Female	60-64 years	LBP attributable to high BMI	Rate	2012	310.355	678.406	32.7513
YLDs (Years Lived with Disability)	Global	Female	60-64 years	LBP attributable to high BMI	Rate	2013	313.412	688.319	33.1082
YLDs (Years Lived with Disability)	Global	Female	60-64 years	LBP attributable to high BMI	Rate	2014	317.313	696.673	33.5217
YLDs (Years Lived with Disability)	Global	Female	60-64 years	LBP attributable to high BMI	Rate	2015	319.682	702.464	33.8003
YLDs (Years Lived with Disability)	Global	Female	60-64 years	LBP attributable to high BMI	Rate	2016	324.288	710.116	34.3243
YLDs (Years Lived with Disability)	Global	Female	60-64 years	LBP attributable to high BMI	Rate	2017	329.526	719.705	35.0077
YLDs (Years Lived with Disability)	Global	Female	60-64 years	LBP attributable to high BMI	Rate	2018	335.52	733.91	35.845
YLDs (Years Lived with Disability)	Global	Female	60-64 years	LBP attributable to high BMI	Rate	2019	341.356	745.354	36.449
YLDs (Years Lived with Disability)	Global	Female	60-64 years	LBP attributable to high BMI	Rate	2020	344.957	753.702	36.7433
YLDs (Years Lived with Disability)	Global	Female	60-64 years	LBP attributable to high BMI	Rate	2021	349.5	764.382	37.2193
YLDs (Years Lived with Disability)	Global	Female	65-69 years	LBP attributable to high BMI	Rate	1990	286.751	626.065	29.7402
YLDs (Years Lived with Disability)	Global	Female	65-69 years	LBP attributable to high BMI	Rate	1991	289.215	630.573	29.9564
YLDs (Years Lived with Disability)	Global	Female	65-69 years	LBP attributable to high BMI	Rate	1992	291.809	634.574	30.1691
YLDs (Years Lived with Disability)	Global	Female	65-69 years	LBP attributable to high BMI	Rate	1993	293.43	639.709	30.3638
YLDs (Years Lived with Disability)	Global	Female	65-69 years	LBP attributable to high BMI	Rate	1994	294.974	638.427	30.4726
YLDs (Years Lived with Disability)	Global	Female	65-69 years	LBP attributable to high BMI	Rate	1995	295.659	635.688	30.5068
YLDs (Years Lived with Disability)	Global	Female	65-69 years	LBP attributable to high BMI	Rate	1996	296.157	636.217	30.5861
YLDs (Years Lived with Disability)	Global	Female	65-69 years	LBP attributable to high BMI	Rate	1997	295.308	633.682	30.6183
YLDs (Years Lived with Disability)	Global	Female	65-69 years	LBP attributable to high BMI	Rate	1998	294.51	631.778	30.5748
YLDs (Years Lived with Disability)	Global	Female	65-69 years	LBP attributable to high BMI	Rate	1999	292.669	625.915	30.4135
YLDs (Years Lived with Disability)	Global	Female	65-69 years	LBP attributable to high BMI	Rate	2000	292.247	626.464	30.3282
YLDs (Years Lived with Disability)	Global	Female	65-69 years	LBP attributable to high BMI	Rate	2001	293.653	628.461	30.5305
YLDs (Years Lived with Disability)	Global	Female	65-69 years	LBP attributable to high BMI	Rate	2002	298.149	636.965	31.0177
YLDs (Years Lived with Disability)	Global	Female	65-69 years	LBP attributable to high BMI	Rate	2003	304.003	649.182	31.8271
YLDs (Years Lived with Disability)	Global	Female	65-69 years	LBP attributable to high BMI	Rate	2004	310.744	662.271	32.3989
YLDs (Years Lived with Disability)	Global	Female	65-69 years	LBP attributable to high BMI	Rate	2005	315.856	672.825	32.9086
YLDs (Years Lived with Disability)	Global	Female	65-69 years	LBP attributable to high BMI	Rate	2006	319.042	678.61	33.3462
YLDs (Years Lived with Disability)	Global	Female	65-69 years	LBP attributable to high BMI	Rate	2007	320.183	679.59	33.4796
YLDs (Years Lived with Disability)	Global	Female	65-69 years	LBP attributable to high BMI	Rate	2008	319.484	679.994	33.3922
YLDs (Years Lived with Disability)	Global	Female	65-69 years	LBP attributable to high BMI	Rate	2009	317.903	676.74	33.4129
YLDs (Years Lived with Disability)	Global	Female	65-69 years	LBP attributable to high BMI	Rate	2010	317.014	675.165	33.3242
YLDs (Years Lived with Disability)	Global	Female	65-69 years	LBP attributable to high BMI	Rate	2011	318.159	678.543	33.3213
YLDs (Years Lived with Disability)	Global	Female	65-69 years	LBP attributable to high BMI	Rate	2012	323.693	691.824	34.0128
YLDs (Years Lived with Disability)	Global	Female	65-69 years	LBP attributable to high BMI	Rate	2013	330.705	704.968	34.7727
YLDs (Years Lived with Disability)	Global	Female	65-69 years	LBP attributable to high BMI	Rate	2014	336.94	716.645	35.5274
YLDs (Years Lived with Disability)	Global	Female	65-69 years	LBP attributable to high BMI	Rate	2015	345.073	734.789	36.3884
YLDs (Years Lived with Disability)	Global	Female	65-69 years	LBP attributable to high BMI	Rate	2016	350.04	745.37	36.8121
YLDs (Years Lived with Disability)	Global	Female	65-69 years	LBP attributable to high BMI	Rate	2017	353.943	750.814	37.2711
YLDs (Years Lived with Disability)	Global	Female	65-69 years	LBP attributable to high BMI	Rate	2018	357.542	757.581	37.5962
YLDs (Years Lived with Disability)	Global	Female	65-69 years	LBP attributable to high BMI	Rate	2019	361.74	764.864	38.0776
YLDs (Years Lived with Disability)	Global	Female	65-69 years	LBP attributable to high BMI	Rate	2020	362.676	772.146	38.4679
YLDs (Years Lived with Disability)	Global	Female	65-69 years	LBP attributable to high BMI	Rate	2021	368.569	781.707	39.2517
YLDs (Years Lived with Disability)	Global	Female	70-74 years	LBP attributable to high BMI	Rate	1990	289.98	602.571	30.1157
YLDs (Years Lived with Disability)	Global	Female	70-74 years	LBP attributable to high BMI	Rate	1991	292.538	607.586	30.255
YLDs (Years Lived with Disability)	Global	Female	70-74 years	LBP attributable to high BMI	Rate	1992	297.126	615.869	30.5503
YLDs (Years Lived with Disability)	Global	Female	70-74 years	LBP attributable to high BMI	Rate	1993	303.074	627.34	30.9818
YLDs (Years Lived with Disability)	Global	Female	70-74 years	LBP attributable to high BMI	Rate	1994	307.417	634.325	31.2901
YLDs (Years Lived with Disability)	Global	Female	70-74 years	LBP attributable to high BMI	Rate	1995	312.533	644.662	31.6361
YLDs (Years Lived with Disability)	Global	Female	70-74 years	LBP attributable to high BMI	Rate	1996	317.396	654.055	32.0295
YLDs (Years Lived with Disability)	Global	Female	70-74 years	LBP attributable to high BMI	Rate	1997	322.35	663.873	32.4639
YLDs (Years Lived with Disability)	Global	Female	70-74 years	LBP attributable to high BMI	Rate	1998	326.284	671.574	32.6462
YLDs (Years Lived with Disability)	Global	Female	70-74 years	LBP attributable to high BMI	Rate	1999	329.277	677.074	32.863
YLDs (Years Lived with Disability)	Global	Female	70-74 years	LBP attributable to high BMI	Rate	2000	330.779	681.359	32.9082
YLDs (Years Lived with Disability)	Global	Female	70-74 years	LBP attributable to high BMI	Rate	2001	331.54	677.683	33.0281
YLDs (Years Lived with Disability)	Global	Female	70-74 years	LBP attributable to high BMI	Rate	2002	330.68	674.085	33.0051
YLDs (Years Lived with Disability)	Global	Female	70-74 years	LBP attributable to high BMI	Rate	2003	329.767	671.767	32.9807
YLDs (Years Lived with Disability)	Global	Female	70-74 years	LBP attributable to high BMI	Rate	2004	327.709	666.01	32.8126
YLDs (Years Lived with Disability)	Global	Female	70-74 years	LBP attributable to high BMI	Rate	2005	327.058	667.228	32.8594
YLDs (Years Lived with Disability)	Global	Female	70-74 years	LBP attributable to high BMI	Rate	2006	328.402	670.708	32.9994
YLDs (Years Lived with Disability)	Global	Female	70-74 years	LBP attributable to high BMI	Rate	2007	332.999	678.814	33.5393
YLDs (Years Lived with Disability)	Global	Female	70-74 years	LBP attributable to high BMI	Rate	2008	339.037	688.781	34.1957
YLDs (Years Lived with Disability)	Global	Female	70-74 years	LBP attributable to high BMI	Rate	2009	346.222	701.617	34.8422
YLDs (Years Lived with Disability)	Global	Female	70-74 years	LBP attributable to high BMI	Rate	2010	351.384	709.287	35.2593
YLDs (Years Lived with Disability)	Global	Female	70-74 years	LBP attributable to high BMI	Rate	2011	354.593	711.312	35.5405
YLDs (Years Lived with Disability)	Global	Female	70-74 years	LBP attributable to high BMI	Rate	2012	355.688	712.29	35.6912
YLDs (Years Lived with Disability)	Global	Female	70-74 years	LBP attributable to high BMI	Rate	2013	354.86	711.54	35.7478
YLDs (Years Lived with Disability)	Global	Female	70-74 years	LBP attributable to high BMI	Rate	2014	353.005	708.715	35.4883
YLDs (Years Lived with Disability)	Global	Female	70-74 years	LBP attributable to high BMI	Rate	2015	351.953	711.81	35.4044
YLDs (Years Lived with Disability)	Global	Female	70-74 years	LBP attributable to high BMI	Rate	2016	353.031	712.267	35.5688
YLDs (Years Lived with Disability)	Global	Female	70-74 years	LBP attributable to high BMI	Rate	2017	359.202	725.23	36.2576
YLDs (Years Lived with Disability)	Global	Female	70-74 years	LBP attributable to high BMI	Rate	2018	366.931	739.427	37.0997
YLDs (Years Lived with Disability)	Global	Female	70-74 years	LBP attributable to high BMI	Rate	2019	373.324	754.751	37.7266
YLDs (Years Lived with Disability)	Global	Female	70-74 years	LBP attributable to high BMI	Rate	2020	379.572	763.86	39.0103
YLDs (Years Lived with Disability)	Global	Female	70-74 years	LBP attributable to high BMI	Rate	2021	385.032	771.034	39.0096
YLDs (Years Lived with Disability)	Global	Female	75-79 years	LBP attributable to high BMI	Rate	1990	320.992	660.616	32.1402
YLDs (Years Lived with Disability)	Global	Female	75-79 years	LBP attributable to high BMI	Rate	1991	316.337	652.846	31.7448
YLDs (Years Lived with Disability)	Global	Female	75-79 years	LBP attributable to high BMI	Rate	1992	310.8	644.135	31.0534
YLDs (Years Lived with Disability)	Global	Female	75-79 years	LBP attributable to high BMI	Rate	1993	304.352	630.78	30.3247
YLDs (Years Lived with Disability)	Global	Female	75-79 years	LBP attributable to high BMI	Rate	1994	302.926	626.647	30.1867
YLDs (Years Lived with Disability)	Global	Female	75-79 years	LBP attributable to high BMI	Rate	1995	303.443	628.01	30.2047
YLDs (Years Lived with Disability)	Global	Female	75-79 years	LBP attributable to high BMI	Rate	1996	308.285	638.04	30.6661
YLDs (Years Lived with Disability)	Global	Female	75-79 years	LBP attributable to high BMI	Rate	1997	314.964	651.011	31.2755
YLDs (Years Lived with Disability)	Global	Female	75-79 years	LBP attributable to high BMI	Rate	1998	322.605	666.567	32.1002
YLDs (Years Lived with Disability)	Global	Female	75-79 years	LBP attributable to high BMI	Rate	1999	328.498	676.447	32.9284
YLDs (Years Lived with Disability)	Global	Female	75-79 years	LBP attributable to high BMI	Rate	2000	334.441	688.711	33.3368
YLDs (Years Lived with Disability)	Global	Female	75-79 years	LBP attributable to high BMI	Rate	2001	339.421	697.109	33.8889
YLDs (Years Lived with Disability)	Global	Female	75-79 years	LBP attributable to high BMI	Rate	2002	344.217	706.433	34.3297
YLDs (Years Lived with Disability)	Global	Female	75-79 years	LBP attributable to high BMI	Rate	2003	347.566	714.848	34.7627
YLDs (Years Lived with Disability)	Global	Female	75-79 years	LBP attributable to high BMI	Rate	2004	350.12	721.162	35.0393
YLDs (Years Lived with Disability)	Global	Female	75-79 years	LBP attributable to high BMI	Rate	2005	350.925	721.132	35.2545
YLDs (Years Lived with Disability)	Global	Female	75-79 years	LBP attributable to high BMI	Rate	2006	350.975	718.723	35.2014
YLDs (Years Lived with Disability)	Global	Female	75-79 years	LBP attributable to high BMI	Rate	2007	349.388	717.59	35.1173
YLDs (Years Lived with Disability)	Global	Female	75-79 years	LBP attributable to high BMI	Rate	2008	347.843	713.524	35.1909
YLDs (Years Lived with Disability)	Global	Female	75-79 years	LBP attributable to high BMI	Rate	2009	345.434	709.271	35.0745
YLDs (Years Lived with Disability)	Global	Female	75-79 years	LBP attributable to high BMI	Rate	2010	344.76	708.479	35.0024
YLDs (Years Lived with Disability)	Global	Female	75-79 years	LBP attributable to high BMI	Rate	2011	346.42	712.809	35.0913
YLDs (Years Lived with Disability)	Global	Female	75-79 years	LBP attributable to high BMI	Rate	2012	351.467	720.959	35.4895
YLDs (Years Lived with Disability)	Global	Female	75-79 years	LBP attributable to high BMI	Rate	2013	358.012	733.491	36.3041
YLDs (Years Lived with Disability)	Global	Female	75-79 years	LBP attributable to high BMI	Rate	2014	365.533	748.768	36.9013
YLDs (Years Lived with Disability)	Global	Female	75-79 years	LBP attributable to high BMI	Rate	2015	370.774	758.771	37.4007
YLDs (Years Lived with Disability)	Global	Female	75-79 years	LBP attributable to high BMI	Rate	2016	373.938	764.431	37.7547
YLDs (Years Lived with Disability)	Global	Female	75-79 years	LBP attributable to high BMI	Rate	2017	374.751	766.063	38.0105
YLDs (Years Lived with Disability)	Global	Female	75-79 years	LBP attributable to high BMI	Rate	2018	373.652	762.26	37.9284
YLDs (Years Lived with Disability)	Global	Female	75-79 years	LBP attributable to high BMI	Rate	2019	371.642	756.911	37.5745
YLDs (Years Lived with Disability)	Global	Female	75-79 years	LBP attributable to high BMI	Rate	2020	369.261	751.952	37.3874
YLDs (Years Lived with Disability)	Global	Female	75-79 years	LBP attributable to high BMI	Rate	2021	371.098	760.668	37.8003
YLDs (Years Lived with Disability)	Global	Female	80-84 years	LBP attributable to high BMI	Rate	1990	264.065	558.065	23.7582
YLDs (Years Lived with Disability)	Global	Female	80-84 years	LBP attributable to high BMI	Rate	1991	267.421	569.068	24.1119
YLDs (Years Lived with Disability)	Global	Female	80-84 years	LBP attributable to high BMI	Rate	1992	269.692	577.28	24.4257
YLDs (Years Lived with Disability)	Global	Female	80-84 years	LBP attributable to high BMI	Rate	1993	272.223	583.483	24.9222
YLDs (Years Lived with Disability)	Global	Female	80-84 years	LBP attributable to high BMI	Rate	1994	273.011	586.725	24.955
YLDs (Years Lived with Disability)	Global	Female	80-84 years	LBP attributable to high BMI	Rate	1995	273.213	586.444	25.0536
YLDs (Years Lived with Disability)	Global	Female	80-84 years	LBP attributable to high BMI	Rate	1996	270.621	580.783	24.9061
YLDs (Years Lived with Disability)	Global	Female	80-84 years	LBP attributable to high BMI	Rate	1997	267.38	571.263	24.7782
YLDs (Years Lived with Disability)	Global	Female	80-84 years	LBP attributable to high BMI	Rate	1998	263.592	561.554	24.6924
YLDs (Years Lived with Disability)	Global	Female	80-84 years	LBP attributable to high BMI	Rate	1999	264.276	560.261	24.7507
YLDs (Years Lived with Disability)	Global	Female	80-84 years	LBP attributable to high BMI	Rate	2000	265.645	559.291	24.8372
YLDs (Years Lived with Disability)	Global	Female	80-84 years	LBP attributable to high BMI	Rate	2001	270.29	571.233	25.0969
YLDs (Years Lived with Disability)	Global	Female	80-84 years	LBP attributable to high BMI	Rate	2002	276.337	584.549	25.6533
YLDs (Years Lived with Disability)	Global	Female	80-84 years	LBP attributable to high BMI	Rate	2003	283.124	599.074	26.3507
YLDs (Years Lived with Disability)	Global	Female	80-84 years	LBP attributable to high BMI	Rate	2004	288.395	611.054	26.7369
YLDs (Years Lived with Disability)	Global	Female	80-84 years	LBP attributable to high BMI	Rate	2005	293.239	620.815	27.2073
YLDs (Years Lived with Disability)	Global	Female	80-84 years	LBP attributable to high BMI	Rate	2006	296.477	628.851	27.5503
YLDs (Years Lived with Disability)	Global	Female	80-84 years	LBP attributable to high BMI	Rate	2007	299.22	635.683	27.7718
YLDs (Years Lived with Disability)	Global	Female	80-84 years	LBP attributable to high BMI	Rate	2008	300.837	637.877	27.9469
YLDs (Years Lived with Disability)	Global	Female	80-84 years	LBP attributable to high BMI	Rate	2009	302.055	640.254	28.0679
YLDs (Years Lived with Disability)	Global	Female	80-84 years	LBP attributable to high BMI	Rate	2010	302.203	642.348	28.1017
YLDs (Years Lived with Disability)	Global	Female	80-84 years	LBP attributable to high BMI	Rate	2011	302.251	643.471	28.0867
YLDs (Years Lived with Disability)	Global	Female	80-84 years	LBP attributable to high BMI	Rate	2012	301.151	636.661	28.0175
YLDs (Years Lived with Disability)	Global	Female	80-84 years	LBP attributable to high BMI	Rate	2013	300.317	634.123	27.8871
YLDs (Years Lived with Disability)	Global	Female	80-84 years	LBP attributable to high BMI	Rate	2014	298.686	632.11	27.8207
YLDs (Years Lived with Disability)	Global	Female	80-84 years	LBP attributable to high BMI	Rate	2015	298.48	634.052	27.7571
YLDs (Years Lived with Disability)	Global	Female	80-84 years	LBP attributable to high BMI	Rate	2016	300.25	634.249	27.8768
YLDs (Years Lived with Disability)	Global	Female	80-84 years	LBP attributable to high BMI	Rate	2017	304.597	643.807	28.3595
YLDs (Years Lived with Disability)	Global	Female	80-84 years	LBP attributable to high BMI	Rate	2018	309.944	654.658	28.8955
YLDs (Years Lived with Disability)	Global	Female	80-84 years	LBP attributable to high BMI	Rate	2019	315.835	665.081	29.36
YLDs (Years Lived with Disability)	Global	Female	80-84 years	LBP attributable to high BMI	Rate	2020	318.568	665.454	29.85
YLDs (Years Lived with Disability)	Global	Female	80-84 years	LBP attributable to high BMI	Rate	2021	320.845	667.487	30.2159
YLDs (Years Lived with Disability)	Global	Female	85-89 years	LBP attributable to high BMI	Rate	1990	250.006	535.447	23.8233
YLDs (Years Lived with Disability)	Global	Female	85-89 years	LBP attributable to high BMI	Rate	1991	252.343	541.365	24.3589
YLDs (Years Lived with Disability)	Global	Female	85-89 years	LBP attributable to high BMI	Rate	1992	255.105	545.562	24.6825
YLDs (Years Lived with Disability)	Global	Female	85-89 years	LBP attributable to high BMI	Rate	1993	257.208	550.385	24.9171
YLDs (Years Lived with Disability)	Global	Female	85-89 years	LBP attributable to high BMI	Rate	1994	259.43	557.827	25.089
YLDs (Years Lived with Disability)	Global	Female	85-89 years	LBP attributable to high BMI	Rate	1995	261.552	558.793	25.2895
YLDs (Years Lived with Disability)	Global	Female	85-89 years	LBP attributable to high BMI	Rate	1996	264.468	563.083	25.4408
YLDs (Years Lived with Disability)	Global	Female	85-89 years	LBP attributable to high BMI	Rate	1997	266.152	566.713	25.5095
YLDs (Years Lived with Disability)	Global	Female	85-89 years	LBP attributable to high BMI	Rate	1998	268.288	569.761	25.6751
YLDs (Years Lived with Disability)	Global	Female	85-89 years	LBP attributable to high BMI	Rate	1999	269.046	571.946	25.737
YLDs (Years Lived with Disability)	Global	Female	85-89 years	LBP attributable to high BMI	Rate	2000	269.222	569.643	25.69
YLDs (Years Lived with Disability)	Global	Female	85-89 years	LBP attributable to high BMI	Rate	2001	267.113	564.918	25.58
YLDs (Years Lived with Disability)	Global	Female	85-89 years	LBP attributable to high BMI	Rate	2002	264.872	561.699	25.3065
YLDs (Years Lived with Disability)	Global	Female	85-89 years	LBP attributable to high BMI	Rate	2003	262.351	555.611	25.1099
YLDs (Years Lived with Disability)	Global	Female	85-89 years	LBP attributable to high BMI	Rate	2004	264.51	559.511	25.3036
YLDs (Years Lived with Disability)	Global	Female	85-89 years	LBP attributable to high BMI	Rate	2005	266.514	562.014	25.5119
YLDs (Years Lived with Disability)	Global	Female	85-89 years	LBP attributable to high BMI	Rate	2006	270.437	571.768	25.8548
YLDs (Years Lived with Disability)	Global	Female	85-89 years	LBP attributable to high BMI	Rate	2007	274.766	580.381	26.4977
YLDs (Years Lived with Disability)	Global	Female	85-89 years	LBP attributable to high BMI	Rate	2008	279.369	588.911	26.928
YLDs (Years Lived with Disability)	Global	Female	85-89 years	LBP attributable to high BMI	Rate	2009	282.874	596.828	27.1648
YLDs (Years Lived with Disability)	Global	Female	85-89 years	LBP attributable to high BMI	Rate	2010	286.578	603.61	27.4859
YLDs (Years Lived with Disability)	Global	Female	85-89 years	LBP attributable to high BMI	Rate	2011	289.621	611.281	27.7957
YLDs (Years Lived with Disability)	Global	Female	85-89 years	LBP attributable to high BMI	Rate	2012	292.812	619.006	28.1621
YLDs (Years Lived with Disability)	Global	Female	85-89 years	LBP attributable to high BMI	Rate	2013	295.396	624.636	28.2684
YLDs (Years Lived with Disability)	Global	Female	85-89 years	LBP attributable to high BMI	Rate	2014	298.018	626.566	28.4801
YLDs (Years Lived with Disability)	Global	Female	85-89 years	LBP attributable to high BMI	Rate	2015	299.502	626.975	28.412
YLDs (Years Lived with Disability)	Global	Female	85-89 years	LBP attributable to high BMI	Rate	2016	300.377	629.317	28.5913
YLDs (Years Lived with Disability)	Global	Female	85-89 years	LBP attributable to high BMI	Rate	2017	299.825	627.38	28.6039
YLDs (Years Lived with Disability)	Global	Female	85-89 years	LBP attributable to high BMI	Rate	2018	299.41	627.274	28.6612
YLDs (Years Lived with Disability)	Global	Female	85-89 years	LBP attributable to high BMI	Rate	2019	297.945	622.995	28.4774
YLDs (Years Lived with Disability)	Global	Female	85-89 years	LBP attributable to high BMI	Rate	2020	296.262	617.967	28.4437
YLDs (Years Lived with Disability)	Global	Female	85-89 years	LBP attributable to high BMI	Rate	2021	297.491	620.759	28.3297
YLDs (Years Lived with Disability)	Global	Female	90-94 years	LBP attributable to high BMI	Rate	1990	210.687	431.919	19.9018
YLDs (Years Lived with Disability)	Global	Female	90-94 years	LBP attributable to high BMI	Rate	1991	215.37	438.754	20.5803
YLDs (Years Lived with Disability)	Global	Female	90-94 years	LBP attributable to high BMI	Rate	1992	218.766	446.384	21.03
YLDs (Years Lived with Disability)	Global	Female	90-94 years	LBP attributable to high BMI	Rate	1993	222.405	453.536	21.4302
YLDs (Years Lived with Disability)	Global	Female	90-94 years	LBP attributable to high BMI	Rate	1994	225.145	457.832	21.6406
YLDs (Years Lived with Disability)	Global	Female	90-94 years	LBP attributable to high BMI	Rate	1995	227.309	460.282	21.7443
YLDs (Years Lived with Disability)	Global	Female	90-94 years	LBP attributable to high BMI	Rate	1996	229.198	461.601	21.9191
YLDs (Years Lived with Disability)	Global	Female	90-94 years	LBP attributable to high BMI	Rate	1997	230.647	464.023	22.051
YLDs (Years Lived with Disability)	Global	Female	90-94 years	LBP attributable to high BMI	Rate	1998	231.533	462.133	22.1057
YLDs (Years Lived with Disability)	Global	Female	90-94 years	LBP attributable to high BMI	Rate	1999	232.244	462.599	22.28
YLDs (Years Lived with Disability)	Global	Female	90-94 years	LBP attributable to high BMI	Rate	2000	232.593	464.2	22.3289
YLDs (Years Lived with Disability)	Global	Female	90-94 years	LBP attributable to high BMI	Rate	2001	233.753	470.1	22.5298
YLDs (Years Lived with Disability)	Global	Female	90-94 years	LBP attributable to high BMI	Rate	2002	234.474	473.571	22.5318
YLDs (Years Lived with Disability)	Global	Female	90-94 years	LBP attributable to high BMI	Rate	2003	236.089	479.147	22.6789
YLDs (Years Lived with Disability)	Global	Female	90-94 years	LBP attributable to high BMI	Rate	2004	237.53	484.498	22.8394
YLDs (Years Lived with Disability)	Global	Female	90-94 years	LBP attributable to high BMI	Rate	2005	238.567	488.298	22.991
YLDs (Years Lived with Disability)	Global	Female	90-94 years	LBP attributable to high BMI	Rate	2006	237.095	483.907	22.7359
YLDs (Years Lived with Disability)	Global	Female	90-94 years	LBP attributable to high BMI	Rate	2007	235.076	479.351	22.6532
YLDs (Years Lived with Disability)	Global	Female	90-94 years	LBP attributable to high BMI	Rate	2008	233.09	474.616	22.3516
YLDs (Years Lived with Disability)	Global	Female	90-94 years	LBP attributable to high BMI	Rate	2009	234.743	477.452	22.4071
YLDs (Years Lived with Disability)	Global	Female	90-94 years	LBP attributable to high BMI	Rate	2010	236.313	479.609	22.5254
YLDs (Years Lived with Disability)	Global	Female	90-94 years	LBP attributable to high BMI	Rate	2011	239.55	490.148	22.8358
YLDs (Years Lived with Disability)	Global	Female	90-94 years	LBP attributable to high BMI	Rate	2012	243.14	497.701	23.1939
YLDs (Years Lived with Disability)	Global	Female	90-94 years	LBP attributable to high BMI	Rate	2013	247.316	507.91	23.6104
YLDs (Years Lived with Disability)	Global	Female	90-94 years	LBP attributable to high BMI	Rate	2014	251.342	514.738	24.0169
YLDs (Years Lived with Disability)	Global	Female	90-94 years	LBP attributable to high BMI	Rate	2015	254.96	520.221	24.2784
YLDs (Years Lived with Disability)	Global	Female	90-94 years	LBP attributable to high BMI	Rate	2016	257.64	524.087	24.4544
YLDs (Years Lived with Disability)	Global	Female	90-94 years	LBP attributable to high BMI	Rate	2017	260.247	529.115	24.6081
YLDs (Years Lived with Disability)	Global	Female	90-94 years	LBP attributable to high BMI	Rate	2018	261.984	530.483	24.685
YLDs (Years Lived with Disability)	Global	Female	90-94 years	LBP attributable to high BMI	Rate	2019	263.568	531.043	24.8372
YLDs (Years Lived with Disability)	Global	Female	90-94 years	LBP attributable to high BMI	Rate	2020	262.718	530.02	24.4606
YLDs (Years Lived with Disability)	Global	Female	90-94 years	LBP attributable to high BMI	Rate	2021	263.059	526.342	24.7483
YLDs (Years Lived with Disability)	Global	Female	95+ years	LBP attributable to high BMI	Rate	1990	175.494	365.819	16.1933
YLDs (Years Lived with Disability)	Global	Female	95+ years	LBP attributable to high BMI	Rate	1991	179.585	373.369	16.6017
YLDs (Years Lived with Disability)	Global	Female	95+ years	LBP attributable to high BMI	Rate	1992	183.011	380.912	17.0571
YLDs (Years Lived with Disability)	Global	Female	95+ years	LBP attributable to high BMI	Rate	1993	185.328	383.55	17.3643
YLDs (Years Lived with Disability)	Global	Female	95+ years	LBP attributable to high BMI	Rate	1994	187.709	387.828	17.4612
YLDs (Years Lived with Disability)	Global	Female	95+ years	LBP attributable to high BMI	Rate	1995	189.09	391.156	17.5559
YLDs (Years Lived with Disability)	Global	Female	95+ years	LBP attributable to high BMI	Rate	1996	191.446	394.79	17.8708
YLDs (Years Lived with Disability)	Global	Female	95+ years	LBP attributable to high BMI	Rate	1997	192.71	395.587	18.1183
YLDs (Years Lived with Disability)	Global	Female	95+ years	LBP attributable to high BMI	Rate	1998	194.111	397.35	18.4109
YLDs (Years Lived with Disability)	Global	Female	95+ years	LBP attributable to high BMI	Rate	1999	195.339	401.579	18.6037
YLDs (Years Lived with Disability)	Global	Female	95+ years	LBP attributable to high BMI	Rate	2000	196.129	402.802	18.6296
YLDs (Years Lived with Disability)	Global	Female	95+ years	LBP attributable to high BMI	Rate	2001	197.657	406.816	18.7458
YLDs (Years Lived with Disability)	Global	Female	95+ years	LBP attributable to high BMI	Rate	2002	198.794	408.794	18.812
YLDs (Years Lived with Disability)	Global	Female	95+ years	LBP attributable to high BMI	Rate	2003	199.56	409.058	18.8678
YLDs (Years Lived with Disability)	Global	Female	95+ years	LBP attributable to high BMI	Rate	2004	200.402	412.276	18.8979
YLDs (Years Lived with Disability)	Global	Female	95+ years	LBP attributable to high BMI	Rate	2005	201.272	415.916	18.9731
YLDs (Years Lived with Disability)	Global	Female	95+ years	LBP attributable to high BMI	Rate	2006	202.345	417.449	19.098
YLDs (Years Lived with Disability)	Global	Female	95+ years	LBP attributable to high BMI	Rate	2007	202.92	418.086	19.2495
YLDs (Years Lived with Disability)	Global	Female	95+ years	LBP attributable to high BMI	Rate	2008	203.892	420.606	19.4278
YLDs (Years Lived with Disability)	Global	Female	95+ years	LBP attributable to high BMI	Rate	2009	204.507	421.33	19.4252
YLDs (Years Lived with Disability)	Global	Female	95+ years	LBP attributable to high BMI	Rate	2010	204.933	421.88	19.4265
YLDs (Years Lived with Disability)	Global	Female	95+ years	LBP attributable to high BMI	Rate	2011	204.141	420.686	19.393
YLDs (Years Lived with Disability)	Global	Female	95+ years	LBP attributable to high BMI	Rate	2012	203.269	418.046	19.3546
YLDs (Years Lived with Disability)	Global	Female	95+ years	LBP attributable to high BMI	Rate	2013	203.109	418.542	19.3218
YLDs (Years Lived with Disability)	Global	Female	95+ years	LBP attributable to high BMI	Rate	2014	205.76	423.534	19.6461
YLDs (Years Lived with Disability)	Global	Female	95+ years	LBP attributable to high BMI	Rate	2015	207.779	428.088	19.734
YLDs (Years Lived with Disability)	Global	Female	95+ years	LBP attributable to high BMI	Rate	2016	210.097	434.227	19.8716
YLDs (Years Lived with Disability)	Global	Female	95+ years	LBP attributable to high BMI	Rate	2017	212.018	438.808	20.0436
YLDs (Years Lived with Disability)	Global	Female	95+ years	LBP attributable to high BMI	Rate	2018	213.796	443.171	20.1209
YLDs (Years Lived with Disability)	Global	Female	95+ years	LBP attributable to high BMI	Rate	2019	215.627	447.85	20.2089
YLDs (Years Lived with Disability)	Global	Female	95+ years	LBP attributable to high BMI	Rate	2020	215.923	448.836	20.2812
YLDs (Years Lived with Disability)	Global	Female	95+ years	LBP attributable to high BMI	Rate	2021	216.619	445.945	20.624
YLDs (Years Lived with Disability)	Global	Male	20-24 years	LBP attributable to high BMI	Rate	1990	14.4214	30.6977	1.39828
YLDs (Years Lived with Disability)	Global	Male	20-24 years	LBP attributable to high BMI	Rate	1991	14.655	30.9739	1.42861
YLDs (Years Lived with Disability)	Global	Male	20-24 years	LBP attributable to high BMI	Rate	1992	14.8947	31.8182	1.45109
YLDs (Years Lived with Disability)	Global	Male	20-24 years	LBP attributable to high BMI	Rate	1993	15.1462	32.1014	1.4571
YLDs (Years Lived with Disability)	Global	Male	20-24 years	LBP attributable to high BMI	Rate	1994	15.4115	32.7712	1.47725
YLDs (Years Lived with Disability)	Global	Male	20-24 years	LBP attributable to high BMI	Rate	1995	15.7061	33.5858	1.50094
YLDs (Years Lived with Disability)	Global	Male	20-24 years	LBP attributable to high BMI	Rate	1996	16.0303	34.1835	1.52841
YLDs (Years Lived with Disability)	Global	Male	20-24 years	LBP attributable to high BMI	Rate	1997	16.4041	34.9827	1.55769
YLDs (Years Lived with Disability)	Global	Male	20-24 years	LBP attributable to high BMI	Rate	1998	16.8156	35.82	1.59147
YLDs (Years Lived with Disability)	Global	Male	20-24 years	LBP attributable to high BMI	Rate	1999	17.259	37.1499	1.63028
YLDs (Years Lived with Disability)	Global	Male	20-24 years	LBP attributable to high BMI	Rate	2000	17.7315	38.1514	1.67021
YLDs (Years Lived with Disability)	Global	Male	20-24 years	LBP attributable to high BMI	Rate	2001	18.2492	39.3044	1.71739
YLDs (Years Lived with Disability)	Global	Male	20-24 years	LBP attributable to high BMI	Rate	2002	18.7704	40.4127	1.77403
YLDs (Years Lived with Disability)	Global	Male	20-24 years	LBP attributable to high BMI	Rate	2003	19.2553	41.5569	1.8254
YLDs (Years Lived with Disability)	Global	Male	20-24 years	LBP attributable to high BMI	Rate	2004	19.6755	42.4966	1.87538
YLDs (Years Lived with Disability)	Global	Male	20-24 years	LBP attributable to high BMI	Rate	2005	19.9873	43.096	1.9134
YLDs (Years Lived with Disability)	Global	Male	20-24 years	LBP attributable to high BMI	Rate	2006	20.2642	43.4296	1.92218
YLDs (Years Lived with Disability)	Global	Male	20-24 years	LBP attributable to high BMI	Rate	2007	20.5744	44.0408	1.93379
YLDs (Years Lived with Disability)	Global	Male	20-24 years	LBP attributable to high BMI	Rate	2008	20.9428	44.8954	1.97475
YLDs (Years Lived with Disability)	Global	Male	20-24 years	LBP attributable to high BMI	Rate	2009	21.3512	45.6506	2.00122
YLDs (Years Lived with Disability)	Global	Male	20-24 years	LBP attributable to high BMI	Rate	2010	21.7534	46.4545	2.02235
YLDs (Years Lived with Disability)	Global	Male	20-24 years	LBP attributable to high BMI	Rate	2011	22.215	47.4766	2.0603
YLDs (Years Lived with Disability)	Global	Male	20-24 years	LBP attributable to high BMI	Rate	2012	22.7438	48.6282	2.12287
YLDs (Years Lived with Disability)	Global	Male	20-24 years	LBP attributable to high BMI	Rate	2013	23.2674	49.8512	2.16687
YLDs (Years Lived with Disability)	Global	Male	20-24 years	LBP attributable to high BMI	Rate	2014	23.8	50.9616	2.23409
YLDs (Years Lived with Disability)	Global	Male	20-24 years	LBP attributable to high BMI	Rate	2015	24.325	52.3994	2.26834
YLDs (Years Lived with Disability)	Global	Male	20-24 years	LBP attributable to high BMI	Rate	2016	24.92	53.3709	2.323
YLDs (Years Lived with Disability)	Global	Male	20-24 years	LBP attributable to high BMI	Rate	2017	25.6237	55.1145	2.40883
YLDs (Years Lived with Disability)	Global	Male	20-24 years	LBP attributable to high BMI	Rate	2018	26.3164	57.2962	2.47323
YLDs (Years Lived with Disability)	Global	Male	20-24 years	LBP attributable to high BMI	Rate	2019	26.9178	58.3771	2.49786
YLDs (Years Lived with Disability)	Global	Male	20-24 years	LBP attributable to high BMI	Rate	2020	27.5161	59.9376	2.55773
YLDs (Years Lived with Disability)	Global	Male	20-24 years	LBP attributable to high BMI	Rate	2021	28.0775	61.0396	2.61163
YLDs (Years Lived with Disability)	Global	Male	25-29 years	LBP attributable to high BMI	Rate	1990	26.8288	58.7025	2.70092
YLDs (Years Lived with Disability)	Global	Male	25-29 years	LBP attributable to high BMI	Rate	1991	26.6463	58.4556	2.68035
YLDs (Years Lived with Disability)	Global	Male	25-29 years	LBP attributable to high BMI	Rate	1992	26.5443	58.2417	2.6699
YLDs (Years Lived with Disability)	Global	Male	25-29 years	LBP attributable to high BMI	Rate	1993	26.5906	58.1627	2.65002
YLDs (Years Lived with Disability)	Global	Male	25-29 years	LBP attributable to high BMI	Rate	1994	26.8054	58.7951	2.66767
YLDs (Years Lived with Disability)	Global	Male	25-29 years	LBP attributable to high BMI	Rate	1995	27.2188	59.1844	2.68928
YLDs (Years Lived with Disability)	Global	Male	25-29 years	LBP attributable to high BMI	Rate	1996	27.7763	60.1528	2.73127
YLDs (Years Lived with Disability)	Global	Male	25-29 years	LBP attributable to high BMI	Rate	1997	28.3073	61.5613	2.77945
YLDs (Years Lived with Disability)	Global	Male	25-29 years	LBP attributable to high BMI	Rate	1998	28.8066	62.656	2.81375
YLDs (Years Lived with Disability)	Global	Male	25-29 years	LBP attributable to high BMI	Rate	1999	29.3458	63.7461	2.854
YLDs (Years Lived with Disability)	Global	Male	25-29 years	LBP attributable to high BMI	Rate	2000	29.9473	65.1171	2.91128
YLDs (Years Lived with Disability)	Global	Male	25-29 years	LBP attributable to high BMI	Rate	2001	30.6782	66.8387	2.97526
YLDs (Years Lived with Disability)	Global	Male	25-29 years	LBP attributable to high BMI	Rate	2002	31.5684	68.9794	3.04349
YLDs (Years Lived with Disability)	Global	Male	25-29 years	LBP attributable to high BMI	Rate	2003	32.5462	71.5386	3.1264
YLDs (Years Lived with Disability)	Global	Male	25-29 years	LBP attributable to high BMI	Rate	2004	33.5131	73.7968	3.23901
YLDs (Years Lived with Disability)	Global	Male	25-29 years	LBP attributable to high BMI	Rate	2005	34.4387	76.3039	3.29305
YLDs (Years Lived with Disability)	Global	Male	25-29 years	LBP attributable to high BMI	Rate	2006	35.2857	78.0585	3.36436
YLDs (Years Lived with Disability)	Global	Male	25-29 years	LBP attributable to high BMI	Rate	2007	36.075	80.0425	3.42484
YLDs (Years Lived with Disability)	Global	Male	25-29 years	LBP attributable to high BMI	Rate	2008	36.7918	81.5946	3.48806
YLDs (Years Lived with Disability)	Global	Male	25-29 years	LBP attributable to high BMI	Rate	2009	37.3903	83.1875	3.53508
YLDs (Years Lived with Disability)	Global	Male	25-29 years	LBP attributable to high BMI	Rate	2010	37.8407	84.1789	3.54859
YLDs (Years Lived with Disability)	Global	Male	25-29 years	LBP attributable to high BMI	Rate	2011	38.2499	85.1237	3.57931
YLDs (Years Lived with Disability)	Global	Male	25-29 years	LBP attributable to high BMI	Rate	2012	38.6328	86.4056	3.61353
YLDs (Years Lived with Disability)	Global	Male	25-29 years	LBP attributable to high BMI	Rate	2013	39.021	87.3054	3.66678
YLDs (Years Lived with Disability)	Global	Male	25-29 years	LBP attributable to high BMI	Rate	2014	39.4717	88.2162	3.69722
YLDs (Years Lived with Disability)	Global	Male	25-29 years	LBP attributable to high BMI	Rate	2015	40.0064	89.5163	3.72602
YLDs (Years Lived with Disability)	Global	Male	25-29 years	LBP attributable to high BMI	Rate	2016	40.7797	91.1977	3.75918
YLDs (Years Lived with Disability)	Global	Male	25-29 years	LBP attributable to high BMI	Rate	2017	41.7767	93.5945	3.8455
YLDs (Years Lived with Disability)	Global	Male	25-29 years	LBP attributable to high BMI	Rate	2018	42.788	96.1703	3.92742
YLDs (Years Lived with Disability)	Global	Male	25-29 years	LBP attributable to high BMI	Rate	2019	43.6072	97.752	3.98451
YLDs (Years Lived with Disability)	Global	Male	25-29 years	LBP attributable to high BMI	Rate	2020	44.2401	99.47	4.02132
YLDs (Years Lived with Disability)	Global	Male	25-29 years	LBP attributable to high BMI	Rate	2021	44.9732	100.789	4.08208
YLDs (Years Lived with Disability)	Global	Male	30-34 years	LBP attributable to high BMI	Rate	1990	43.7086	95.2716	4.14997
YLDs (Years Lived with Disability)	Global	Male	30-34 years	LBP attributable to high BMI	Rate	1991	44.1605	96.2385	4.16606
YLDs (Years Lived with Disability)	Global	Male	30-34 years	LBP attributable to high BMI	Rate	1992	44.3419	96.9516	4.1724
YLDs (Years Lived with Disability)	Global	Male	30-34 years	LBP attributable to high BMI	Rate	1993	44.2531	96.8802	4.14461
YLDs (Years Lived with Disability)	Global	Male	30-34 years	LBP attributable to high BMI	Rate	1994	44.1369	96.7035	4.12337
YLDs (Years Lived with Disability)	Global	Male	30-34 years	LBP attributable to high BMI	Rate	1995	43.9942	96.6758	4.10014
YLDs (Years Lived with Disability)	Global	Male	30-34 years	LBP attributable to high BMI	Rate	1996	43.9622	96.5416	4.092
YLDs (Years Lived with Disability)	Global	Male	30-34 years	LBP attributable to high BMI	Rate	1997	44.0372	96.789	4.10596
YLDs (Years Lived with Disability)	Global	Male	30-34 years	LBP attributable to high BMI	Rate	1998	44.348	97.4235	4.14579
YLDs (Years Lived with Disability)	Global	Male	30-34 years	LBP attributable to high BMI	Rate	1999	44.853	98.2665	4.18376
YLDs (Years Lived with Disability)	Global	Male	30-34 years	LBP attributable to high BMI	Rate	2000	45.594	99.328	4.23278
YLDs (Years Lived with Disability)	Global	Male	30-34 years	LBP attributable to high BMI	Rate	2001	46.5582	101.381	4.30404
YLDs (Years Lived with Disability)	Global	Male	30-34 years	LBP attributable to high BMI	Rate	2002	47.5688	102.869	4.40612
YLDs (Years Lived with Disability)	Global	Male	30-34 years	LBP attributable to high BMI	Rate	2003	48.5526	105.115	4.47581
YLDs (Years Lived with Disability)	Global	Male	30-34 years	LBP attributable to high BMI	Rate	2004	49.5084	106.566	4.55626
YLDs (Years Lived with Disability)	Global	Male	30-34 years	LBP attributable to high BMI	Rate	2005	50.4237	108.016	4.62798
YLDs (Years Lived with Disability)	Global	Male	30-34 years	LBP attributable to high BMI	Rate	2006	51.4019	110.611	4.67578
YLDs (Years Lived with Disability)	Global	Male	30-34 years	LBP attributable to high BMI	Rate	2007	52.6132	113.419	4.76129
YLDs (Years Lived with Disability)	Global	Male	30-34 years	LBP attributable to high BMI	Rate	2008	53.9751	116.398	4.87299
YLDs (Years Lived with Disability)	Global	Male	30-34 years	LBP attributable to high BMI	Rate	2009	55.3223	119.077	4.99061
YLDs (Years Lived with Disability)	Global	Male	30-34 years	LBP attributable to high BMI	Rate	2010	56.5696	122.067	5.08569
YLDs (Years Lived with Disability)	Global	Male	30-34 years	LBP attributable to high BMI	Rate	2011	57.7274	124.562	5.17909
YLDs (Years Lived with Disability)	Global	Male	30-34 years	LBP attributable to high BMI	Rate	2012	58.7837	127.099	5.25824
YLDs (Years Lived with Disability)	Global	Male	30-34 years	LBP attributable to high BMI	Rate	2013	59.7396	129.652	5.36903
YLDs (Years Lived with Disability)	Global	Male	30-34 years	LBP attributable to high BMI	Rate	2014	60.5127	131.881	5.44069
YLDs (Years Lived with Disability)	Global	Male	30-34 years	LBP attributable to high BMI	Rate	2015	61.141	133.036	5.46185
YLDs (Years Lived with Disability)	Global	Male	30-34 years	LBP attributable to high BMI	Rate	2016	61.6572	134.7	5.48896
YLDs (Years Lived with Disability)	Global	Male	30-34 years	LBP attributable to high BMI	Rate	2017	62.1149	136.637	5.50827
YLDs (Years Lived with Disability)	Global	Male	30-34 years	LBP attributable to high BMI	Rate	2018	62.6448	136.87	5.51889
YLDs (Years Lived with Disability)	Global	Male	30-34 years	LBP attributable to high BMI	Rate	2019	63.2641	138.977	5.55321
YLDs (Years Lived with Disability)	Global	Male	30-34 years	LBP attributable to high BMI	Rate	2020	63.9937	139.995	5.65092
YLDs (Years Lived with Disability)	Global	Male	30-34 years	LBP attributable to high BMI	Rate	2021	64.7983	141.574	5.73895
YLDs (Years Lived with Disability)	Global	Male	35-39 years	LBP attributable to high BMI	Rate	1990	60.8325	134.59	5.54454
YLDs (Years Lived with Disability)	Global	Male	35-39 years	LBP attributable to high BMI	Rate	1991	61.2379	135.308	5.57159
YLDs (Years Lived with Disability)	Global	Male	35-39 years	LBP attributable to high BMI	Rate	1992	61.8752	135.903	5.59963
YLDs (Years Lived with Disability)	Global	Male	35-39 years	LBP attributable to high BMI	Rate	1993	62.8391	138.077	5.67369
YLDs (Years Lived with Disability)	Global	Male	35-39 years	LBP attributable to high BMI	Rate	1994	64.0325	140.875	5.76979
YLDs (Years Lived with Disability)	Global	Male	35-39 years	LBP attributable to high BMI	Rate	1995	65.3499	143.766	5.85354
YLDs (Years Lived with Disability)	Global	Male	35-39 years	LBP attributable to high BMI	Rate	1996	66.4552	146.167	5.96369
YLDs (Years Lived with Disability)	Global	Male	35-39 years	LBP attributable to high BMI	Rate	1997	67.0706	147.987	6.02333
YLDs (Years Lived with Disability)	Global	Male	35-39 years	LBP attributable to high BMI	Rate	1998	67.2026	149.5	6.07493
YLDs (Years Lived with Disability)	Global	Male	35-39 years	LBP attributable to high BMI	Rate	1999	67.2246	149.507	6.08162
YLDs (Years Lived with Disability)	Global	Male	35-39 years	LBP attributable to high BMI	Rate	2000	67.2274	150.806	6.06351
YLDs (Years Lived with Disability)	Global	Male	35-39 years	LBP attributable to high BMI	Rate	2001	67.4188	151.343	6.06762
YLDs (Years Lived with Disability)	Global	Male	35-39 years	LBP attributable to high BMI	Rate	2002	67.9403	152.623	6.1675
YLDs (Years Lived with Disability)	Global	Male	35-39 years	LBP attributable to high BMI	Rate	2003	68.7636	154.553	6.22901
YLDs (Years Lived with Disability)	Global	Male	35-39 years	LBP attributable to high BMI	Rate	2004	69.7915	157.057	6.30849
YLDs (Years Lived with Disability)	Global	Male	35-39 years	LBP attributable to high BMI	Rate	2005	70.9256	158.898	6.37363
YLDs (Years Lived with Disability)	Global	Male	35-39 years	LBP attributable to high BMI	Rate	2006	72.2744	162.776	6.51918
YLDs (Years Lived with Disability)	Global	Male	35-39 years	LBP attributable to high BMI	Rate	2007	73.6077	166.316	6.62977
YLDs (Years Lived with Disability)	Global	Male	35-39 years	LBP attributable to high BMI	Rate	2008	74.8514	169.39	6.75862
YLDs (Years Lived with Disability)	Global	Male	35-39 years	LBP attributable to high BMI	Rate	2009	76.1122	172.69	6.86728
YLDs (Years Lived with Disability)	Global	Male	35-39 years	LBP attributable to high BMI	Rate	2010	77.4006	175.663	6.98159
YLDs (Years Lived with Disability)	Global	Male	35-39 years	LBP attributable to high BMI	Rate	2011	78.8089	178.364	7.10701
YLDs (Years Lived with Disability)	Global	Male	35-39 years	LBP attributable to high BMI	Rate	2012	80.5628	182.158	7.25725
YLDs (Years Lived with Disability)	Global	Male	35-39 years	LBP attributable to high BMI	Rate	2013	82.4511	186.934	7.4488
YLDs (Years Lived with Disability)	Global	Male	35-39 years	LBP attributable to high BMI	Rate	2014	84.2544	190.685	7.57999
YLDs (Years Lived with Disability)	Global	Male	35-39 years	LBP attributable to high BMI	Rate	2015	85.9238	195.041	7.7369
YLDs (Years Lived with Disability)	Global	Male	35-39 years	LBP attributable to high BMI	Rate	2016	87.3345	197.99	7.82283
YLDs (Years Lived with Disability)	Global	Male	35-39 years	LBP attributable to high BMI	Rate	2017	88.3986	200.477	7.89932
YLDs (Years Lived with Disability)	Global	Male	35-39 years	LBP attributable to high BMI	Rate	2018	89.2917	201.466	8.01325
YLDs (Years Lived with Disability)	Global	Male	35-39 years	LBP attributable to high BMI	Rate	2019	90.1346	202.63	8.05928
YLDs (Years Lived with Disability)	Global	Male	35-39 years	LBP attributable to high BMI	Rate	2020	91.0712	205.638	8.13235
YLDs (Years Lived with Disability)	Global	Male	35-39 years	LBP attributable to high BMI	Rate	2021	91.7043	205.226	8.17497
YLDs (Years Lived with Disability)	Global	Male	40-44 years	LBP attributable to high BMI	Rate	1990	78.9067	166.62	8.05581
YLDs (Years Lived with Disability)	Global	Male	40-44 years	LBP attributable to high BMI	Rate	1991	79.6103	168.525	8.16316
YLDs (Years Lived with Disability)	Global	Male	40-44 years	LBP attributable to high BMI	Rate	1992	79.651	168.38	8.1604
YLDs (Years Lived with Disability)	Global	Male	40-44 years	LBP attributable to high BMI	Rate	1993	79.7062	168.123	8.17209
YLDs (Years Lived with Disability)	Global	Male	40-44 years	LBP attributable to high BMI	Rate	1994	80.2984	169.437	8.21067
YLDs (Years Lived with Disability)	Global	Male	40-44 years	LBP attributable to high BMI	Rate	1995	80.578	169.701	8.19672
YLDs (Years Lived with Disability)	Global	Male	40-44 years	LBP attributable to high BMI	Rate	1996	81.7703	171.507	8.3156
YLDs (Years Lived with Disability)	Global	Male	40-44 years	LBP attributable to high BMI	Rate	1997	83.1035	174.231	8.46308
YLDs (Years Lived with Disability)	Global	Male	40-44 years	LBP attributable to high BMI	Rate	1998	84.7055	177.561	8.6223
YLDs (Years Lived with Disability)	Global	Male	40-44 years	LBP attributable to high BMI	Rate	1999	86.4268	181.035	8.81044
YLDs (Years Lived with Disability)	Global	Male	40-44 years	LBP attributable to high BMI	Rate	2000	88.2339	184.753	8.9398
YLDs (Years Lived with Disability)	Global	Male	40-44 years	LBP attributable to high BMI	Rate	2001	89.8674	188.308	9.10178
YLDs (Years Lived with Disability)	Global	Male	40-44 years	LBP attributable to high BMI	Rate	2002	91.0653	190.107	9.2522
YLDs (Years Lived with Disability)	Global	Male	40-44 years	LBP attributable to high BMI	Rate	2003	91.687	191.16	9.37284
YLDs (Years Lived with Disability)	Global	Male	40-44 years	LBP attributable to high BMI	Rate	2004	92.1293	190.958	9.4136
YLDs (Years Lived with Disability)	Global	Male	40-44 years	LBP attributable to high BMI	Rate	2005	92.2772	190.942	9.41863
YLDs (Years Lived with Disability)	Global	Male	40-44 years	LBP attributable to high BMI	Rate	2006	92.4417	191.773	9.42037
YLDs (Years Lived with Disability)	Global	Male	40-44 years	LBP attributable to high BMI	Rate	2007	92.8824	192.323	9.48271
YLDs (Years Lived with Disability)	Global	Male	40-44 years	LBP attributable to high BMI	Rate	2008	93.6748	194.576	9.5932
YLDs (Years Lived with Disability)	Global	Male	40-44 years	LBP attributable to high BMI	Rate	2009	94.6986	196.76	9.65402
YLDs (Years Lived with Disability)	Global	Male	40-44 years	LBP attributable to high BMI	Rate	2010	96.0174	199.659	9.75296
YLDs (Years Lived with Disability)	Global	Male	40-44 years	LBP attributable to high BMI	Rate	2011	97.6721	203.493	9.88762
YLDs (Years Lived with Disability)	Global	Male	40-44 years	LBP attributable to high BMI	Rate	2012	99.3923	207.08	10.0888
YLDs (Years Lived with Disability)	Global	Male	40-44 years	LBP attributable to high BMI	Rate	2013	101.074	211.218	10.241
YLDs (Years Lived with Disability)	Global	Male	40-44 years	LBP attributable to high BMI	Rate	2014	102.784	214.318	10.4233
YLDs (Years Lived with Disability)	Global	Male	40-44 years	LBP attributable to high BMI	Rate	2015	104.486	217.317	10.5875
YLDs (Years Lived with Disability)	Global	Male	40-44 years	LBP attributable to high BMI	Rate	2016	106.131	221.53	10.7474
YLDs (Years Lived with Disability)	Global	Male	40-44 years	LBP attributable to high BMI	Rate	2017	107.865	226.191	11.0258
YLDs (Years Lived with Disability)	Global	Male	40-44 years	LBP attributable to high BMI	Rate	2018	109.688	229.851	11.2196
YLDs (Years Lived with Disability)	Global	Male	40-44 years	LBP attributable to high BMI	Rate	2019	111.585	234.312	11.4507
YLDs (Years Lived with Disability)	Global	Male	40-44 years	LBP attributable to high BMI	Rate	2020	113.603	239.47	11.5128
YLDs (Years Lived with Disability)	Global	Male	40-44 years	LBP attributable to high BMI	Rate	2021	115.194	243.343	11.7429
YLDs (Years Lived with Disability)	Global	Male	45-49 years	LBP attributable to high BMI	Rate	1990	90.0045	188.73	8.64233
YLDs (Years Lived with Disability)	Global	Male	45-49 years	LBP attributable to high BMI	Rate	1991	90.1708	188.522	8.71731
YLDs (Years Lived with Disability)	Global	Male	45-49 years	LBP attributable to high BMI	Rate	1992	91.761	192.147	8.91122
YLDs (Years Lived with Disability)	Global	Male	45-49 years	LBP attributable to high BMI	Rate	1993	93.4629	195.51	9.15415
YLDs (Years Lived with Disability)	Global	Male	45-49 years	LBP attributable to high BMI	Rate	1994	94.5876	198.402	9.28642
YLDs (Years Lived with Disability)	Global	Male	45-49 years	LBP attributable to high BMI	Rate	1995	96.8559	203.408	9.54116
YLDs (Years Lived with Disability)	Global	Male	45-49 years	LBP attributable to high BMI	Rate	1996	98.1571	205.855	9.66982
YLDs (Years Lived with Disability)	Global	Male	45-49 years	LBP attributable to high BMI	Rate	1997	98.5961	206.195	9.73729
YLDs (Years Lived with Disability)	Global	Male	45-49 years	LBP attributable to high BMI	Rate	1998	98.8773	207.145	9.75098
YLDs (Years Lived with Disability)	Global	Male	45-49 years	LBP attributable to high BMI	Rate	1999	99.7612	209.114	9.84691
YLDs (Years Lived with Disability)	Global	Male	45-49 years	LBP attributable to high BMI	Rate	2000	100.328	210.963	9.88935
YLDs (Years Lived with Disability)	Global	Male	45-49 years	LBP attributable to high BMI	Rate	2001	102.018	214.71	10.0511
YLDs (Years Lived with Disability)	Global	Male	45-49 years	LBP attributable to high BMI	Rate	2002	104.048	218.896	10.261
YLDs (Years Lived with Disability)	Global	Male	45-49 years	LBP attributable to high BMI	Rate	2003	106.414	224.571	10.4838
YLDs (Years Lived with Disability)	Global	Male	45-49 years	LBP attributable to high BMI	Rate	2004	108.901	230.375	10.6756
YLDs (Years Lived with Disability)	Global	Male	45-49 years	LBP attributable to high BMI	Rate	2005	111.167	235.005	10.8948
YLDs (Years Lived with Disability)	Global	Male	45-49 years	LBP attributable to high BMI	Rate	2006	112.967	238.392	11.0503
YLDs (Years Lived with Disability)	Global	Male	45-49 years	LBP attributable to high BMI	Rate	2007	114.143	240.608	11.1977
YLDs (Years Lived with Disability)	Global	Male	45-49 years	LBP attributable to high BMI	Rate	2008	114.64	240.919	11.3023
YLDs (Years Lived with Disability)	Global	Male	45-49 years	LBP attributable to high BMI	Rate	2009	114.933	240.283	11.3411
YLDs (Years Lived with Disability)	Global	Male	45-49 years	LBP attributable to high BMI	Rate	2010	115.053	239.522	11.3586
YLDs (Years Lived with Disability)	Global	Male	45-49 years	LBP attributable to high BMI	Rate	2011	115.37	240.941	11.3901
YLDs (Years Lived with Disability)	Global	Male	45-49 years	LBP attributable to high BMI	Rate	2012	116.099	242.714	11.4838
YLDs (Years Lived with Disability)	Global	Male	45-49 years	LBP attributable to high BMI	Rate	2013	117.224	246.13	11.6861
YLDs (Years Lived with Disability)	Global	Male	45-49 years	LBP attributable to high BMI	Rate	2014	118.646	247.995	11.7843
YLDs (Years Lived with Disability)	Global	Male	45-49 years	LBP attributable to high BMI	Rate	2015	120.305	251.27	11.9163
YLDs (Years Lived with Disability)	Global	Male	45-49 years	LBP attributable to high BMI	Rate	2016	121.976	255.121	12.1233
YLDs (Years Lived with Disability)	Global	Male	45-49 years	LBP attributable to high BMI	Rate	2017	123.486	259.118	12.3306
YLDs (Years Lived with Disability)	Global	Male	45-49 years	LBP attributable to high BMI	Rate	2018	124.82	261.604	12.5086
YLDs (Years Lived with Disability)	Global	Male	45-49 years	LBP attributable to high BMI	Rate	2019	126.354	266.07	12.6735
YLDs (Years Lived with Disability)	Global	Male	45-49 years	LBP attributable to high BMI	Rate	2020	128.219	270.141	12.8254
YLDs (Years Lived with Disability)	Global	Male	45-49 years	LBP attributable to high BMI	Rate	2021	129.784	272.207	12.9868
YLDs (Years Lived with Disability)	Global	Male	50-54 years	LBP attributable to high BMI	Rate	1990	106.872	234.799	11.6315
YLDs (Years Lived with Disability)	Global	Male	50-54 years	LBP attributable to high BMI	Rate	1991	108.137	236.909	11.7196
YLDs (Years Lived with Disability)	Global	Male	50-54 years	LBP attributable to high BMI	Rate	1992	109.092	238.442	11.774
YLDs (Years Lived with Disability)	Global	Male	50-54 years	LBP attributable to high BMI	Rate	1993	109.998	239.176	11.8597
YLDs (Years Lived with Disability)	Global	Male	50-54 years	LBP attributable to high BMI	Rate	1994	110.909	240.411	11.9877
YLDs (Years Lived with Disability)	Global	Male	50-54 years	LBP attributable to high BMI	Rate	1995	111.6	242.037	12.0369
YLDs (Years Lived with Disability)	Global	Male	50-54 years	LBP attributable to high BMI	Rate	1996	112.21	242.615	12.1185
YLDs (Years Lived with Disability)	Global	Male	50-54 years	LBP attributable to high BMI	Rate	1997	114.389	247.291	12.3907
YLDs (Years Lived with Disability)	Global	Male	50-54 years	LBP attributable to high BMI	Rate	1998	116.576	251.263	12.6506
YLDs (Years Lived with Disability)	Global	Male	50-54 years	LBP attributable to high BMI	Rate	1999	117.948	253.719	12.7948
YLDs (Years Lived with Disability)	Global	Male	50-54 years	LBP attributable to high BMI	Rate	2000	120.844	259.186	13.0333
YLDs (Years Lived with Disability)	Global	Male	50-54 years	LBP attributable to high BMI	Rate	2001	122.73	263.493	13.2678
YLDs (Years Lived with Disability)	Global	Male	50-54 years	LBP attributable to high BMI	Rate	2002	123.731	265.71	13.4082
YLDs (Years Lived with Disability)	Global	Male	50-54 years	LBP attributable to high BMI	Rate	2003	124.539	267.848	13.5884
YLDs (Years Lived with Disability)	Global	Male	50-54 years	LBP attributable to high BMI	Rate	2004	125.954	270.9	13.7356
YLDs (Years Lived with Disability)	Global	Male	50-54 years	LBP attributable to high BMI	Rate	2005	126.539	273.262	13.8136
YLDs (Years Lived with Disability)	Global	Male	50-54 years	LBP attributable to high BMI	Rate	2006	128.289	275.545	13.9841
YLDs (Years Lived with Disability)	Global	Male	50-54 years	LBP attributable to high BMI	Rate	2007	130.341	279.775	14.2466
YLDs (Years Lived with Disability)	Global	Male	50-54 years	LBP attributable to high BMI	Rate	2008	132.887	284.553	14.5304
YLDs (Years Lived with Disability)	Global	Male	50-54 years	LBP attributable to high BMI	Rate	2009	135.592	289.88	14.7348
YLDs (Years Lived with Disability)	Global	Male	50-54 years	LBP attributable to high BMI	Rate	2010	138.11	294.984	14.9456
YLDs (Years Lived with Disability)	Global	Male	50-54 years	LBP attributable to high BMI	Rate	2011	140.131	300.082	15.125
YLDs (Years Lived with Disability)	Global	Male	50-54 years	LBP attributable to high BMI	Rate	2012	141.348	304.041	15.2519
YLDs (Years Lived with Disability)	Global	Male	50-54 years	LBP attributable to high BMI	Rate	2013	141.621	305.47	15.2097
YLDs (Years Lived with Disability)	Global	Male	50-54 years	LBP attributable to high BMI	Rate	2014	141.58	307.795	15.2298
YLDs (Years Lived with Disability)	Global	Male	50-54 years	LBP attributable to high BMI	Rate	2015	141.304	307.13	15.2217
YLDs (Years Lived with Disability)	Global	Male	50-54 years	LBP attributable to high BMI	Rate	2016	141.085	308.048	15.1152
YLDs (Years Lived with Disability)	Global	Male	50-54 years	LBP attributable to high BMI	Rate	2017	141.084	308.15	15.084
YLDs (Years Lived with Disability)	Global	Male	50-54 years	LBP attributable to high BMI	Rate	2018	141.565	309.884	15.0726
YLDs (Years Lived with Disability)	Global	Male	50-54 years	LBP attributable to high BMI	Rate	2019	142.59	312.296	15.1393
YLDs (Years Lived with Disability)	Global	Male	50-54 years	LBP attributable to high BMI	Rate	2020	144.273	315.03	15.1713
YLDs (Years Lived with Disability)	Global	Male	50-54 years	LBP attributable to high BMI	Rate	2021	145.373	316.36	15.3812
YLDs (Years Lived with Disability)	Global	Male	55-59 years	LBP attributable to high BMI	Rate	1990	114.515	264.308	12.5091
YLDs (Years Lived with Disability)	Global	Male	55-59 years	LBP attributable to high BMI	Rate	1991	114.778	264.917	12.5437
YLDs (Years Lived with Disability)	Global	Male	55-59 years	LBP attributable to high BMI	Rate	1992	115.892	266.817	12.5363
YLDs (Years Lived with Disability)	Global	Male	55-59 years	LBP attributable to high BMI	Rate	1993	117.588	271.93	12.7419
YLDs (Years Lived with Disability)	Global	Male	55-59 years	LBP attributable to high BMI	Rate	1994	119.615	276.993	12.8437
YLDs (Years Lived with Disability)	Global	Male	55-59 years	LBP attributable to high BMI	Rate	1995	121.708	282.367	13.0403
YLDs (Years Lived with Disability)	Global	Male	55-59 years	LBP attributable to high BMI	Rate	1996	123.565	286.19	13.2293
YLDs (Years Lived with Disability)	Global	Male	55-59 years	LBP attributable to high BMI	Rate	1997	124.926	287.666	13.3466
YLDs (Years Lived with Disability)	Global	Male	55-59 years	LBP attributable to high BMI	Rate	1998	126.065	289.231	13.5611
YLDs (Years Lived with Disability)	Global	Male	55-59 years	LBP attributable to high BMI	Rate	1999	127.13	291.276	13.7545
YLDs (Years Lived with Disability)	Global	Male	55-59 years	LBP attributable to high BMI	Rate	2000	127.991	291.998	13.8535
YLDs (Years Lived with Disability)	Global	Male	55-59 years	LBP attributable to high BMI	Rate	2001	129.025	294.007	14.0034
YLDs (Years Lived with Disability)	Global	Male	55-59 years	LBP attributable to high BMI	Rate	2002	132.015	302.695	14.2896
YLDs (Years Lived with Disability)	Global	Male	55-59 years	LBP attributable to high BMI	Rate	2003	135.196	309.594	14.71
YLDs (Years Lived with Disability)	Global	Male	55-59 years	LBP attributable to high BMI	Rate	2004	137.214	315.189	14.9425
YLDs (Years Lived with Disability)	Global	Male	55-59 years	LBP attributable to high BMI	Rate	2005	140.608	323.181	15.2303
YLDs (Years Lived with Disability)	Global	Male	55-59 years	LBP attributable to high BMI	Rate	2006	142.509	327.453	15.4106
YLDs (Years Lived with Disability)	Global	Male	55-59 years	LBP attributable to high BMI	Rate	2007	143.376	330.117	15.4801
YLDs (Years Lived with Disability)	Global	Male	55-59 years	LBP attributable to high BMI	Rate	2008	143.929	332.05	15.5256
YLDs (Years Lived with Disability)	Global	Male	55-59 years	LBP attributable to high BMI	Rate	2009	145.294	335.55	15.6443
YLDs (Years Lived with Disability)	Global	Male	55-59 years	LBP attributable to high BMI	Rate	2010	145.707	337.248	15.6597
YLDs (Years Lived with Disability)	Global	Male	55-59 years	LBP attributable to high BMI	Rate	2011	147.583	341.006	15.8522
YLDs (Years Lived with Disability)	Global	Male	55-59 years	LBP attributable to high BMI	Rate	2012	149.775	346.885	16.1968
YLDs (Years Lived with Disability)	Global	Male	55-59 years	LBP attributable to high BMI	Rate	2013	152.615	353.675	16.5366
YLDs (Years Lived with Disability)	Global	Male	55-59 years	LBP attributable to high BMI	Rate	2014	155.62	359.851	16.8556
YLDs (Years Lived with Disability)	Global	Male	55-59 years	LBP attributable to high BMI	Rate	2015	158.44	366.457	17.2397
YLDs (Years Lived with Disability)	Global	Male	55-59 years	LBP attributable to high BMI	Rate	2016	160.4	369.847	17.428
YLDs (Years Lived with Disability)	Global	Male	55-59 years	LBP attributable to high BMI	Rate	2017	161.06	369.818	17.5517
YLDs (Years Lived with Disability)	Global	Male	55-59 years	LBP attributable to high BMI	Rate	2018	160.617	370.671	17.5062
YLDs (Years Lived with Disability)	Global	Male	55-59 years	LBP attributable to high BMI	Rate	2019	159.891	370.135	17.3778
YLDs (Years Lived with Disability)	Global	Male	55-59 years	LBP attributable to high BMI	Rate	2020	159.353	365.509	17.282
YLDs (Years Lived with Disability)	Global	Male	55-59 years	LBP attributable to high BMI	Rate	2021	158.262	367.899	17.3241
YLDs (Years Lived with Disability)	Global	Male	60-64 years	LBP attributable to high BMI	Rate	1990	127.109	284.223	13.435
YLDs (Years Lived with Disability)	Global	Male	60-64 years	LBP attributable to high BMI	Rate	1991	127.467	283.725	13.4919
YLDs (Years Lived with Disability)	Global	Male	60-64 years	LBP attributable to high BMI	Rate	1992	127.333	282.064	13.5108
YLDs (Years Lived with Disability)	Global	Male	60-64 years	LBP attributable to high BMI	Rate	1993	127.137	281.638	13.4139
YLDs (Years Lived with Disability)	Global	Male	60-64 years	LBP attributable to high BMI	Rate	1994	126.985	280.384	13.3978
YLDs (Years Lived with Disability)	Global	Male	60-64 years	LBP attributable to high BMI	Rate	1995	127.538	280.746	13.3915
YLDs (Years Lived with Disability)	Global	Male	60-64 years	LBP attributable to high BMI	Rate	1996	128.573	282.27	13.6026
YLDs (Years Lived with Disability)	Global	Male	60-64 years	LBP attributable to high BMI	Rate	1997	130.611	286.783	13.8702
YLDs (Years Lived with Disability)	Global	Male	60-64 years	LBP attributable to high BMI	Rate	1998	133.167	291.309	14.1591
YLDs (Years Lived with Disability)	Global	Male	60-64 years	LBP attributable to high BMI	Rate	1999	135.938	296.968	14.4908
YLDs (Years Lived with Disability)	Global	Male	60-64 years	LBP attributable to high BMI	Rate	2000	138.479	302.074	14.7454
YLDs (Years Lived with Disability)	Global	Male	60-64 years	LBP attributable to high BMI	Rate	2001	140.682	308.904	14.9568
YLDs (Years Lived with Disability)	Global	Male	60-64 years	LBP attributable to high BMI	Rate	2002	142.363	311.914	15.1911
YLDs (Years Lived with Disability)	Global	Male	60-64 years	LBP attributable to high BMI	Rate	2003	143.717	314.506	15.3064
[truncated: 242 more rows]

## Sheet: Table S4
Table.S4 The predicted age-standardized YLD rates of low back pain attributable to high BMI in China and the global in 2022-2036
measure	location	sex	age	cause	metric	year	pred_val	pred_low	pred_up
YLDs (Years Lived with Disability)	China	both	Age-standardized	LBP attributable to high BMI	Rate	1990	38.66	38.58	38.74
YLDs (Years Lived with Disability)	China	both	Age-standardized	LBP attributable to high BMI	Rate	1991	37.69	37.61	37.77
YLDs (Years Lived with Disability)	China	both	Age-standardized	LBP attributable to high BMI	Rate	1992	36.86	36.79	36.93
YLDs (Years Lived with Disability)	China	both	Age-standardized	LBP attributable to high BMI	Rate	1993	36.31	36.24	36.38
YLDs (Years Lived with Disability)	China	both	Age-standardized	LBP attributable to high BMI	Rate	1994	36.19	36.12	36.26
YLDs (Years Lived with Disability)	China	both	Age-standardized	LBP attributable to high BMI	Rate	1995	36.65	36.58	36.72
YLDs (Years Lived with Disability)	China	both	Age-standardized	LBP attributable to high BMI	Rate	1996	37.52	37.45	37.59
YLDs (Years Lived with Disability)	China	both	Age-standardized	LBP attributable to high BMI	Rate	1997	38.5	38.43	38.57
YLDs (Years Lived with Disability)	China	both	Age-standardized	LBP attributable to high BMI	Rate	1998	39.56	39.49	39.63
YLDs (Years Lived with Disability)	China	both	Age-standardized	LBP attributable to high BMI	Rate	1999	40.67	40.6	40.74
YLDs (Years Lived with Disability)	China	both	Age-standardized	LBP attributable to high BMI	Rate	2000	41.85	41.78	41.92
YLDs (Years Lived with Disability)	China	both	Age-standardized	LBP attributable to high BMI	Rate	2001	43.03	42.96	43.1
YLDs (Years Lived with Disability)	China	both	Age-standardized	LBP attributable to high BMI	Rate	2002	44.24	44.17	44.31
YLDs (Years Lived with Disability)	China	both	Age-standardized	LBP attributable to high BMI	Rate	2003	45.48	45.41	45.55
YLDs (Years Lived with Disability)	China	both	Age-standardized	LBP attributable to high BMI	Rate	2004	46.78	46.71	46.85
YLDs (Years Lived with Disability)	China	both	Age-standardized	LBP attributable to high BMI	Rate	2005	48.18	48.11	48.25
YLDs (Years Lived with Disability)	China	both	Age-standardized	LBP attributable to high BMI	Rate	2006	49.7	49.63	49.77
YLDs (Years Lived with Disability)	China	both	Age-standardized	LBP attributable to high BMI	Rate	2007	51.29	51.22	51.36
YLDs (Years Lived with Disability)	China	both	Age-standardized	LBP attributable to high BMI	Rate	2008	52.95	52.88	53.02
YLDs (Years Lived with Disability)	China	both	Age-standardized	LBP attributable to high BMI	Rate	2009	54.71	54.64	54.78
YLDs (Years Lived with Disability)	China	both	Age-standardized	LBP attributable to high BMI	Rate	2010	56.58	56.51	56.65
YLDs (Years Lived with Disability)	China	both	Age-standardized	LBP attributable to high BMI	Rate	2011	58.58	58.51	58.65
YLDs (Years Lived with Disability)	China	both	Age-standardized	LBP attributable to high BMI	Rate	2012	60.7	60.62	60.78
YLDs (Years Lived with Disability)	China	both	Age-standardized	LBP attributable to high BMI	Rate	2013	62.89	62.81	62.97
YLDs (Years Lived with Disability)	China	both	Age-standardized	LBP attributable to high BMI	Rate	2014	65.16	65.08	65.24
YLDs (Years Lived with Disability)	China	both	Age-standardized	LBP attributable to high BMI	Rate	2015	67.48	67.4	67.56
YLDs (Years Lived with Disability)	China	both	Age-standardized	LBP attributable to high BMI	Rate	2016	70.03	69.95	70.11
YLDs (Years Lived with Disability)	China	both	Age-standardized	LBP attributable to high BMI	Rate	2017	72.84	72.76	72.92
YLDs (Years Lived with Disability)	China	both	Age-standardized	LBP attributable to high BMI	Rate	2018	75.73	75.65	75.81
YLDs (Years Lived with Disability)	China	both	Age-standardized	LBP attributable to high BMI	Rate	2019	78.45	78.37	78.53
YLDs (Years Lived with Disability)	China	both	Age-standardized	LBP attributable to high BMI	Rate	2020	81.01	80.93	81.09
YLDs (Years Lived with Disability)	China	both	Age-standardized	LBP attributable to high BMI	Rate	2021	83.62	83.54	83.7
YLDs (Years Lived with Disability)	China	both	Age-standardized	LBP attributable to high BMI	Rate	2022	87.1	85.72	88.48
YLDs (Years Lived with Disability)	China	both	Age-standardized	LBP attributable to high BMI	Rate	2023	90.07	87.83	92.31
YLDs (Years Lived with Disability)	China	both	Age-standardized	LBP attributable to high BMI	Rate	2024	93.15	89.78	96.52
YLDs (Years Lived with Disability)	China	both	Age-standardized	LBP attributable to high BMI	Rate	2025	96.37	91.6	101.14
YLDs (Years Lived with Disability)	China	both	Age-standardized	LBP attributable to high BMI	Rate	2026	99.71	93.3	106.12
YLDs (Years Lived with Disability)	China	both	Age-standardized	LBP attributable to high BMI	Rate	2027	103.19	94.89	111.49
YLDs (Years Lived with Disability)	China	both	Age-standardized	LBP attributable to high BMI	Rate	2028	106.81	96.35	117.27
YLDs (Years Lived with Disability)	China	both	Age-standardized	LBP attributable to high BMI	Rate	2029	110.6	97.72	123.48
YLDs (Years Lived with Disability)	China	both	Age-standardized	LBP attributable to high BMI	Rate	2030	114.57	98.98	130.16
YLDs (Years Lived with Disability)	China	both	Age-standardized	LBP attributable to high BMI	Rate	2031	118.71	100.11	137.31
YLDs (Years Lived with Disability)	China	both	Age-standardized	LBP attributable to high BMI	Rate	2032	123.04	101.1	144.98
YLDs (Years Lived with Disability)	China	both	Age-standardized	LBP attributable to high BMI	Rate	2033	127.58	101.96	153.2
YLDs (Years Lived with Disability)	China	both	Age-standardized	LBP attributable to high BMI	Rate	2034	132.34	102.66	162.02
YLDs (Years Lived with Disability)	China	both	Age-standardized	LBP attributable to high BMI	Rate	2035	137.34	103.2	171.48
YLDs (Years Lived with Disability)	China	both	Age-standardized	LBP attributable to high BMI	Rate	2036	142.6	103.58	181.62
YLDs (Years Lived with Disability)	China	female	Age-standardized	LBP attributable to high BMI	Rate	1990	50.2	50.07	50.33
YLDs (Years Lived with Disability)	China	female	Age-standardized	LBP attributable to high BMI	Rate	1991	48.44	48.32	48.56
YLDs (Years Lived with Disability)	China	female	Age-standardized	LBP attributable to high BMI	Rate	1992	46.88	46.76	47
YLDs (Years Lived with Disability)	China	female	Age-standardized	LBP attributable to high BMI	Rate	1993	45.76	45.64	45.88
YLDs (Years Lived with Disability)	China	female	Age-standardized	LBP attributable to high BMI	Rate	1994	45.3	45.19	45.41
YLDs (Years Lived with Disability)	China	female	Age-standardized	LBP attributable to high BMI	Rate	1995	45.77	45.66	45.88
YLDs (Years Lived with Disability)	China	female	Age-standardized	LBP attributable to high BMI	Rate	1996	46.87	46.76	46.98
YLDs (Years Lived with Disability)	China	female	Age-standardized	LBP attributable to high BMI	Rate	1997	48.12	48.01	48.23
YLDs (Years Lived with Disability)	China	female	Age-standardized	LBP attributable to high BMI	Rate	1998	49.47	49.36	49.58
YLDs (Years Lived with Disability)	China	female	Age-standardized	LBP attributable to high BMI	Rate	1999	50.9	50.79	51.01
YLDs (Years Lived with Disability)	China	female	Age-standardized	LBP attributable to high BMI	Rate	2000	52.41	52.29	52.53
YLDs (Years Lived with Disability)	China	female	Age-standardized	LBP attributable to high BMI	Rate	2001	53.92	53.8	54.04
YLDs (Years Lived with Disability)	China	female	Age-standardized	LBP attributable to high BMI	Rate	2002	55.49	55.37	55.61
YLDs (Years Lived with Disability)	China	female	Age-standardized	LBP attributable to high BMI	Rate	2003	57.09	56.97	57.21
YLDs (Years Lived with Disability)	China	female	Age-standardized	LBP attributable to high BMI	Rate	2004	58.77	58.65	58.89
YLDs (Years Lived with Disability)	China	female	Age-standardized	LBP attributable to high BMI	Rate	2005	60.57	60.45	60.69
YLDs (Years Lived with Disability)	China	female	Age-standardized	LBP attributable to high BMI	Rate	2006	62.52	62.4	62.64
YLDs (Years Lived with Disability)	China	female	Age-standardized	LBP attributable to high BMI	Rate	2007	64.57	64.45	64.69
YLDs (Years Lived with Disability)	China	female	Age-standardized	LBP attributable to high BMI	Rate	2008	66.71	66.59	66.83
YLDs (Years Lived with Disability)	China	female	Age-standardized	LBP attributable to high BMI	Rate	2009	69	68.88	69.12
YLDs (Years Lived with Disability)	China	female	Age-standardized	LBP attributable to high BMI	Rate	2010	71.41	71.29	71.53
YLDs (Years Lived with Disability)	China	female	Age-standardized	LBP attributable to high BMI	Rate	2011	74.05	73.93	74.17
YLDs (Years Lived with Disability)	China	female	Age-standardized	LBP attributable to high BMI	Rate	2012	76.85	76.73	76.97
YLDs (Years Lived with Disability)	China	female	Age-standardized	LBP attributable to high BMI	Rate	2013	79.79	79.67	79.91
YLDs (Years Lived with Disability)	China	female	Age-standardized	LBP attributable to high BMI	Rate	2014	82.83	82.71	82.95
YLDs (Years Lived with Disability)	China	female	Age-standardized	LBP attributable to high BMI	Rate	2015	85.92	85.8	86.04
YLDs (Years Lived with Disability)	China	female	Age-standardized	LBP attributable to high BMI	Rate	2016	89.26	89.14	89.38
YLDs (Years Lived with Disability)	China	female	Age-standardized	LBP attributable to high BMI	Rate	2017	92.89	92.77	93.01
YLDs (Years Lived with Disability)	China	female	Age-standardized	LBP attributable to high BMI	Rate	2018	96.63	96.5	96.76
YLDs (Years Lived with Disability)	China	female	Age-standardized	LBP attributable to high BMI	Rate	2019	100.22	100.09	100.35
YLDs (Years Lived with Disability)	China	female	Age-standardized	LBP attributable to high BMI	Rate	2020	103.63	103.5	103.76
YLDs (Years Lived with Disability)	China	female	Age-standardized	LBP attributable to high BMI	Rate	2021	107.11	106.98	107.24
YLDs (Years Lived with Disability)	China	female	Age-standardized	LBP attributable to high BMI	Rate	2022	111.64	109.49	113.79
YLDs (Years Lived with Disability)	China	female	Age-standardized	LBP attributable to high BMI	Rate	2023	115.58	112.16	119
YLDs (Years Lived with Disability)	China	female	Age-standardized	LBP attributable to high BMI	Rate	2024	119.65	114.53	124.77
YLDs (Years Lived with Disability)	China	female	Age-standardized	LBP attributable to high BMI	Rate	2025	123.86	116.65	131.07
YLDs (Years Lived with Disability)	China	female	Age-standardized	LBP attributable to high BMI	Rate	2026	128.2	118.52	137.88
YLDs (Years Lived with Disability)	China	female	Age-standardized	LBP attributable to high BMI	Rate	2027	132.66	120.14	145.18
YLDs (Years Lived with Disability)	China	female	Age-standardized	LBP attributable to high BMI	Rate	2028	137.27	121.53	153.01
YLDs (Years Lived with Disability)	China	female	Age-standardized	LBP attributable to high BMI	Rate	2029	142.04	122.68	161.4
YLDs (Years Lived with Disability)	China	female	Age-standardized	LBP attributable to high BMI	Rate	2030	146.97	123.58	170.36
YLDs (Years Lived with Disability)	China	female	Age-standardized	LBP attributable to high BMI	Rate	2031	152.05	124.19	179.91
YLDs (Years Lived with Disability)	China	female	Age-standardized	LBP attributable to high BMI	Rate	2032	157.29	124.51	190.07
YLDs (Years Lived with Disability)	China	female	Age-standardized	LBP attributable to high BMI	Rate	2033	162.71	124.53	200.89
YLDs (Years Lived with Disability)	China	female	Age-standardized	LBP attributable to high BMI	Rate	2034	168.32	124.23	212.41
YLDs (Years Lived with Disability)	China	female	Age-standardized	LBP attributable to high BMI	Rate	2035	174.13	123.59	224.67
YLDs (Years Lived with Disability)	China	female	Age-standardized	LBP attributable to high BMI	Rate	2036	180.13	122.58	237.68
YLDs (Years Lived with Disability)	China	male	Age-standardized	LBP attributable to high BMI	Rate	1990	27.2	27.11	27.29
YLDs (Years Lived with Disability)	China	male	Age-standardized	LBP attributable to high BMI	Rate	1991	27	26.91	27.09
YLDs (Years Lived with Disability)	China	male	Age-standardized	LBP attributable to high BMI	Rate	1992	26.88	26.79	26.97
YLDs (Years Lived with Disability)	China	male	Age-standardized	LBP attributable to high BMI	Rate	1993	26.9	26.82	26.98
YLDs (Years Lived with Disability)	China	male	Age-standardized	LBP attributable to high BMI	Rate	1994	27.11	27.03	27.19
YLDs (Years Lived with Disability)	China	male	Age-standardized	LBP attributable to high BMI	Rate	1995	27.55	27.47	27.63
YLDs (Years Lived with Disability)	China	male	Age-standardized	LBP attributable to high BMI	Rate	1996	28.19	28.11	28.27
YLDs (Years Lived with Disability)	China	male	Age-standardized	LBP attributable to high BMI	Rate	1997	28.91	28.83	28.99
YLDs (Years Lived with Disability)	China	male	Age-standardized	LBP attributable to high BMI	Rate	1998	29.67	29.59	29.75
YLDs (Years Lived with Disability)	China	male	Age-standardized	LBP attributable to high BMI	Rate	1999	30.49	30.41	30.57
YLDs (Years Lived with Disability)	China	male	Age-standardized	LBP attributable to high BMI	Rate	2000	31.34	31.26	31.42
YLDs (Years Lived with Disability)	China	male	Age-standardized	LBP attributable to high BMI	Rate	2001	32.18	32.1	32.26
YLDs (Years Lived with Disability)	China	male	Age-standardized	LBP attributable to high BMI	Rate	2002	33.03	32.95	33.11
YLDs (Years Lived with Disability)	China	male	Age-standardized	LBP attributable to high BMI	Rate	2003	33.9	33.82	33.98
YLDs (Years Lived with Disability)	China	male	Age-standardized	LBP attributable to high BMI	Rate	2004	34.81	34.72	34.9
YLDs (Years Lived with Disability)	China	male	Age-standardized	LBP attributable to high BMI	Rate	2005	35.8	35.71	35.89
YLDs (Years Lived with Disability)	China	male	Age-standardized	LBP attributable to high BMI	Rate	2006	36.87	36.78	36.96
YLDs (Years Lived with Disability)	China	male	Age-standardized	LBP attributable to high BMI	Rate	2007	37.99	37.9	38.08
YLDs (Years Lived with Disability)	China	male	Age-standardized	LBP attributable to high BMI	Rate	2008	39.14	39.05	39.23
YLDs (Years Lived with Disability)	China	male	Age-standardized	LBP attributable to high BMI	Rate	2009	40.35	40.26	40.44
YLDs (Years Lived with Disability)	China	male	Age-standardized	LBP attributable to high BMI	Rate	2010	41.63	41.54	41.72
YLDs (Years Lived with Disability)	China	male	Age-standardized	LBP attributable to high BMI	Rate	2011	42.97	42.88	43.06
YLDs (Years Lived with Disability)	China	male	Age-standardized	LBP attributable to high BMI	Rate	2012	44.34	44.25	44.43
YLDs (Years Lived with Disability)	China	male	Age-standardized	LBP attributable to high BMI	Rate	2013	45.74	45.65	45.83
YLDs (Years Lived with Disability)	China	male	Age-standardized	LBP attributable to high BMI	Rate	2014	47.2	47.11	47.29
YLDs (Years Lived with Disability)	China	male	Age-standardized	LBP attributable to high BMI	Rate	2015	48.7	48.61	48.79
YLDs (Years Lived with Disability)	China	male	Age-standardized	LBP attributable to high BMI	Rate	2016	50.39	50.3	50.48
YLDs (Years Lived with Disability)	China	male	Age-standardized	LBP attributable to high BMI	Rate	2017	52.3	52.21	52.39
YLDs (Years Lived with Disability)	China	male	Age-standardized	LBP attributable to high BMI	Rate	2018	54.26	54.16	54.36
YLDs (Years Lived with Disability)	China	male	Age-standardized	LBP attributable to high BMI	Rate	2019	56.05	55.95	56.15
YLDs (Years Lived with Disability)	China	male	Age-standardized	LBP attributable to high BMI	Rate	2020	57.72	57.62	57.82
YLDs (Years Lived with Disability)	China	male	Age-standardized	LBP attributable to high BMI	Rate	2021	59.4	59.3	59.5
YLDs (Years Lived with Disability)	China	male	Age-standardized	LBP attributable to high BMI	Rate	2022	61.91	60.96	62.86
YLDs (Years Lived with Disability)	China	male	Age-standardized	LBP attributable to high BMI	Rate	2023	64.02	62.58	65.46
YLDs (Years Lived with Disability)	China	male	Age-standardized	LBP attributable to high BMI	Rate	2024	66.26	64.16	68.36
YLDs (Years Lived with Disability)	China	male	Age-standardized	LBP attributable to high BMI	Rate	2025	68.67	65.76	71.58
YLDs (Years Lived with Disability)	China	male	Age-standardized	LBP attributable to high BMI	Rate	2026	71.25	67.37	75.13
YLDs (Years Lived with Disability)	China	male	Age-standardized	LBP attributable to high BMI	Rate	2027	74.01	69.01	79.01
YLDs (Years Lived with Disability)	China	male	Age-standardized	LBP attributable to high BMI	Rate	2028	76.99	70.71	83.27
YLDs (Years Lived with Disability)	China	male	Age-standardized	LBP attributable to high BMI	Rate	2029	80.19	72.44	87.94
YLDs (Years Lived with Disability)	China	male	Age-standardized	LBP attributable to high BMI	Rate	2030	83.66	74.25	93.07
YLDs (Years Lived with Disability)	China	male	Age-standardized	LBP attributable to high BMI	Rate	2031	87.4	76.11	98.69
YLDs (Years Lived with Disability)	China	male	Age-standardized	LBP attributable to high BMI	Rate	2032	91.47	78.05	104.89
YLDs (Years Lived with Disability)	China	male	Age-standardized	LBP attributable to high BMI	Rate	2033	95.88	80.06	111.7
YLDs (Years Lived with Disability)	China	male	Age-standardized	LBP attributable to high BMI	Rate	2034	100.65	82.13	119.17
YLDs (Years Lived with Disability)	China	male	Age-standardized	LBP attributable to high BMI	Rate	2035	105.83	84.27	127.39
YLDs (Years Lived with Disability)	China	male	Age-standardized	LBP attributable to high BMI	Rate	2036	111.46	86.47	136.45
YLDs (Years Lived with Disability)	Global	both	Age-standardized	LBP attributable to high BMI	Rate	1990	111.44	111.38	111.5
YLDs (Years Lived with Disability)	Global	both	Age-standardized	LBP attributable to high BMI	Rate	1991	111.76	111.7	111.82
YLDs (Years Lived with Disability)	Global	both	Age-standardized	LBP attributable to high BMI	Rate	1992	112.2	112.14	112.26
YLDs (Years Lived with Disability)	Global	both	Age-standardized	LBP attributable to high BMI	Rate	1993	112.75	112.69	112.81
YLDs (Years Lived with Disability)	Global	both	Age-standardized	LBP attributable to high BMI	Rate	1994	113.45	113.39	113.51
YLDs (Years Lived with Disability)	Global	both	Age-standardized	LBP attributable to high BMI	Rate	1995	114.4	114.34	114.46
YLDs (Years Lived with Disability)	Global	both	Age-standardized	LBP attributable to high BMI	Rate	1996	115.5	115.44	115.56
YLDs (Years Lived with Disability)	Global	both	Age-standardized	LBP attributable to high BMI	Rate	1997	116.68	116.62	116.74
YLDs (Years Lived with Disability)	Global	both	Age-standardized	LBP attributable to high BMI	Rate	1998	117.86	117.8	117.92
YLDs (Years Lived with Disability)	Global	both	Age-standardized	LBP attributable to high BMI	Rate	1999	119.07	119.01	119.13
YLDs (Years Lived with Disability)	Global	both	Age-standardized	LBP attributable to high BMI	Rate	2000	120.39	120.33	120.45
YLDs (Years Lived with Disability)	Global	both	Age-standardized	LBP attributable to high BMI	Rate	2001	121.85	121.79	121.91
YLDs (Years Lived with Disability)	Global	both	Age-standardized	LBP attributable to high BMI	Rate	2002	123.48	123.42	123.54
YLDs (Years Lived with Disability)	Global	both	Age-standardized	LBP attributable to high BMI	Rate	2003	125.15	125.09	125.21
YLDs (Years Lived with Disability)	Global	both	Age-standardized	LBP attributable to high BMI	Rate	2004	126.75	126.69	126.81
YLDs (Years Lived with Disability)	Global	both	Age-standardized	LBP attributable to high BMI	Rate	2005	128.24	128.18	128.3
YLDs (Years Lived with Disability)	Global	both	Age-standardized	LBP attributable to high BMI	Rate	2006	129.65	129.59	129.71
YLDs (Years Lived with Disability)	Global	both	Age-standardized	LBP attributable to high BMI	Rate	2007	131.15	131.09	131.21
YLDs (Years Lived with Disability)	Global	both	Age-standardized	LBP attributable to high BMI	Rate	2008	132.67	132.61	132.73
YLDs (Years Lived with Disability)	Global	both	Age-standardized	LBP attributable to high BMI	Rate	2009	134.2	134.14	134.26
YLDs (Years Lived with Disability)	Global	both	Age-standardized	LBP attributable to high BMI	Rate	2010	135.72	135.66	135.78
YLDs (Years Lived with Disability)	Global	both	Age-standardized	LBP attributable to high BMI	Rate	2011	137.37	137.31	137.43
YLDs (Years Lived with Disability)	Global	both	Age-standardized	LBP attributable to high BMI	Rate	2012	139.2	139.14	139.26
YLDs (Years Lived with Disability)	Global	both	Age-standardized	LBP attributable to high BMI	Rate	2013	141.1	141.05	141.15
YLDs (Years Lived with Disability)	Global	both	Age-standardized	LBP attributable to high BMI	Rate	2014	142.98	142.93	143.03
YLDs (Years Lived with Disability)	Global	both	Age-standardized	LBP attributable to high BMI	Rate	2015	144.78	144.73	144.83
YLDs (Years Lived with Disability)	Global	both	Age-standardized	LBP attributable to high BMI	Rate	2016	146.52	146.47	146.57
YLDs (Years Lived with Disability)	Global	both	Age-standardized	LBP attributable to high BMI	Rate	2017	148.31	148.26	148.36
YLDs (Years Lived with Disability)	Global	both	Age-standardized	LBP attributable to high BMI	Rate	2018	150.09	150.04	150.14
YLDs (Years Lived with Disability)	Global	both	Age-standardized	LBP attributable to high BMI	Rate	2019	151.82	151.77	151.87
YLDs (Years Lived with Disability)	Global	both	Age-standardized	LBP attributable to high BMI	Rate	2020	153.26	153.21	153.31
YLDs (Years Lived with Disability)	Global	both	Age-standardized	LBP attributable to high BMI	Rate	2021	154.97	154.92	155.02
YLDs (Years Lived with Disability)	Global	both	Age-standardized	LBP attributable to high BMI	Rate	2022	156.66	155.84	157.48
YLDs (Years Lived with Disability)	Global	both	Age-standardized	LBP attributable to high BMI	Rate	2023	158.46	157.06	159.86
YLDs (Years Lived with Disability)	Global	both	Age-standardized	LBP attributable to high BMI	Rate	2024	160.3	158.16	162.44
YLDs (Years Lived with Disability)	Global	both	Age-standardized	LBP attributable to high BMI	Rate	2025	162.17	159.17	165.17
YLDs (Years Lived with Disability)	Global	both	Age-standardized	LBP attributable to high BMI	Rate	2026	164.18	160.21	168.15
YLDs (Years Lived with Disability)	Global	both	Age-standardized	LBP attributable to high BMI	Rate	2027	166.33	161.25	171.41
YLDs (Years Lived with Disability)	Global	both	Age-standardized	LBP attributable to high BMI	Rate	2028	168.52	162.22	174.82
YLDs (Years Lived with Disability)	Global	both	Age-standardized	LBP attributable to high BMI	Rate	2029	170.73	163.1	178.36
[truncated: 101 more rows]
